# Supplementary material for: New C3H KitN824K/WT cancer mouse model develops late-onset malignant mammary tumors with high penetrance
Source: Sci Rep. 2022 Nov 17;12:19793. doi: 10.1038/s41598-022-23218-5 (PMC9671887; doi:10.1038/s41598-022-23218-5)
Supplement: Supplementary file 2 — Supplementary Information 2. [file 41598_2022_23218_MOESM2_ESM.xlsx]

## Sheet: Hematology Fig 1 a-f
mouse_id	mouse_line	strain	sex	group	ear_tag	age	date measured	WBC	RBC	PLT	HGB	HCT	MCV	MCH	MCHC	RDW	MPV	NLYM	NMO	NEO	PLYM	PMO	PEO	PGRA	NGRA
								10³/mm³	Mio/mm³	10³/mm³	g/dl	percent	fl	pg	g/dl	percent	fl				%	%	%	%
								White blood cell	Red blood cell	Platelet	Hemoglobin	Hematocrit	Mean corpuscular volume	Mean corpuscular hemoglobin content	Mean corpuscular hemoglobin concentration	Distribution index of red blood cells	Mean platelets volume	Absolute number of lymphocytes	Absolute number of monocytes	Absolute number of eosinophiles	Percentage lymphocytes	Percentage monocytes	Percentage Eosinophile	Percentage granulocytes	Absolute number of granulocytes
30094535	MVD013	C3HeB/FeJ	f	control	13.07.2008	143	2008-12-03	5.3	9.44	1237	15.4	52.9	56	16.3	29.2	11.9	5.9	3.8	0.3	0.1	72.9	6.7	1.3	20.4	1.2
30094622	MVD013	C3HeB/FeJ	f	control	15.07.2008	141	2008-12-03	12.8	9.37	925	15	52.3	56	16.1	28.8	12.1	5.9	9.7	0.7	0.1	75.7	5.5	0.7	18.8	2.4
30094631	MVD013	C3HeB/FeJ	f	control	15.07.2008	141	2008-12-03	7.1	9.02	928	14.8	51	56	16.4	29	12	5.9	5.2	0.4	0	73.4	6.1	0.6	20.5	1.5
30094633	MVD013	C3HeB/FeJ	f	control	15.07.2008	141	2008-12-03	8.2	9.6	973	15.3	53.8	56	15.9	28.4	11.9	6	5.9	0.4	0.1	73.3	5.9	0.9	20.8	1.9
30094636	MVD013	C3HeB/FeJ	f	control	15.07.2008	141	2008-12-03	8.5	9.59	1046	15.6	53.3	56	16.3	29.3	12.1	5.9	6.3	0.4	0.1	74.9	5.5	0.7	19.6	1.8
30094687	MVD013	C3HeB/FeJ	f	control	16.07.2008	140	2008-12-03	13	9.41	1099	15.2	52.5	56	16.1	28.9	12.2	5.9	9.9	0.7	0.1	76.4	5.7	0.8	17.9	2.4
30094689	MVD013	C3HeB/FeJ	f	control	16.07.2008	140	2008-12-03	8.8	9.1	1142	14.5	50.5	55	15.9	28.6	12.2	6.1	6.7	0.4	0.1	76.7	5.5	0.8	17.8	1.8
30094691	MVD013	C3HeB/FeJ	f	control	16.07.2008	140	2008-12-03	9.7	9.17	1084	14.8	51.8	57	16.1	28.5	12.2	6.1	7.3	0.5	0.1	75.2	5.8	0.9	19	1.9
30094692	MVD013	C3HeB/FeJ	f	control	16.07.2008	140	2008-12-03	7.5	9.01	1099	14.7	50.5	56	16.2	29	12.5	6.2	5.7	0.3	0.1	76.4	5	1.2	18.6	1.5
30094517	MVD013	C3HeB/FeJ	f	mutant	12.07.2008	144	2008-12-03	9.9	12.09	794	16.6	59.2	49	13.7	28.1	12	5.8	7.4	0.6	0.1	75.3	6.2	0.8	18.5	1.9
30094518	MVD013	C3HeB/FeJ	f	mutant	12.07.2008	144	2008-12-03	11.3	12.06	863	16.8	59.8	50	13.9	28.2	12.1	5.8	7	0.9	0.1	62.4	8.2	0.8	29.4	3.4
30094519	MVD013	C3HeB/FeJ	f	mutant	12.07.2008	144	2008-12-03	8.6	12.2	1037	17	59.7	49	13.9	28.5	11.7	5.7	5.3	0.7	0.1	61.8	8.5	0.8	29.7	2.6
30094533	MVD013	C3HeB/FeJ	f	mutant	13.07.2008	143	2008-12-03	10.9	11.95	819	16.6	58.9	49	13.9	28.2	11.9	5.8	6.8	1	0.1	62.8	9.4	0.9	27.8	3.1
30094544	MVD013	C3HeB/FeJ	f	mutant	13.07.2008	143	2008-12-03	8.3	12.06	904	16.6	59.4	49	13.8	27.9	11.1	6.2	5.4	0.6	0.1	65.5	8.2	0.8	26.3	2.3
30094690	MVD013	C3HeB/FeJ	f	mutant	16.07.2008	140	2008-12-03	14.5	11.79	786	16.2	57.8	49	13.7	28	12	5.8	9.6	1.1	0.1	66.4	7.7	0.7	25.9	3.8
30094693	MVD013	C3HeB/FeJ	f	mutant	16.07.2008	140	2008-12-03	11.9	12.47	986	17.3	60.9	49	13.9	28.4	11.7	5.9	7.1	1	0.1	59.6	9.1	0.7	31.3	3.8
30094694	MVD013	C3HeB/FeJ	f	mutant	16.07.2008	140	2008-12-03	10.2	11.96	919	16.7	59.4	50	14	28.2	12	5.7	7.2	0.7	0.1	70.7	7.8	0.6	21.5	2.3
30094698	MVD013	C3HeB/FeJ	f	mutant	16.07.2008	140	2008-12-03	11.2	11.5	824	15.9	56.6	49	13.8	28.1	12.2	6.6	7	1	0.1	63	9.7	1.1	27.3	3.2
30094988	MVD013	C3HeB/FeJ	f	mutant	18.07.2008	138	2008-12-03	12	12.18	857	16.8	59.9	49	13.8	28.1	12	6.3	7.4	0.9	0.1	62.1	7.8	0.9	30.1	3.7
30094989	MVD013	C3HeB/FeJ	f	mutant	18.07.2008	138	2008-12-03	6.6	12.12	707	16.9	60.1	50	14	28.1	11.6	5.6	4.4	0.5	0.1	67.6	7.8	0.9	24.6	1.7
30094512	MVD013	C3HeB/FeJ	m	control	12.07.2008	144	2008-12-03	6.2	9.52	818	15.1	52.2	55	15.8	28.8	12.3	6.8	4.4	0.4	0.1	72.6	7	1.3	20.4	1.4
30094514	MVD013	C3HeB/FeJ	m	control	12.07.2008	144	2008-12-03	9.3	9.71	959	15.8	53.1	55	16.3	29.9	12.2	6.6	7.4	0.4	0.1	80.4	4.8	0.9	14.8	1.5
30094515	MVD013	C3HeB/FeJ	m	control	12.07.2008	144	2008-12-03	6	10.31	1029	16.2	56.8	55	15.8	28.6	12.5	6.4	4	0.4	0.1	68.7	6.9	1.1	24.4	1.6
30094516	MVD013	C3HeB/FeJ	m	control	12.07.2008	144	2008-12-03	6.6	9.74	980	14.3	52.1	53	14.7	27.5	12.4	5.8	5.2	0.5	0.1	79.4	7.8	1	12.8	0.9
30094529	MVD013	C3HeB/FeJ	m	control	13.07.2008	143	2008-12-03	7.8	9.22	1194	14.3	51	55	15.5	28	12.3	5.6	6	0.3	0	77.9	4.6	0.6	17.5	1.5
30094530	MVD013	C3HeB/FeJ	m	control	13.07.2008	143	2008-12-03	5.9	9.54	885	14.9	52.7	55	15.6	28.2	12.3	6.3	4.4	0.3	0.1	74.6	5.5	1.7	19.9	1.2
30094565	MVD013	C3HeB/FeJ	m	control	13.07.2008	143	2008-12-03	6.5	9.97	1029	10.9	54.7	55	10.9	19.9	12.5	6.4	5.2	0.3	0	81.6	5.6	0.6	12.8	1
30094566	MVD013	C3HeB/FeJ	m	control	13.07.2008	143	2008-12-03	6.8	9.47	1038	12.2	52.3	55	12.8	23.2	12.6	5.7	5.5	0.4	0.1	81.8	6	1.1	12.2	0.9
30094567	MVD013	C3HeB/FeJ	m	control	13.07.2008	143	2008-12-03	5.9	9.64	1113	13.3	53.4	55	13.8	24.9	12.5	5.7	3.9	0.5	0.1	66.8	8.6	1.4	24.6	1.5
30094591	MVD013	C3HeB/FeJ	m	control	16.07.2008	140	2008-12-03	5.9	9.67	976	14.5	53.8	56	15	26.9	12.7	6.3	4.5	0.3	0.1	77.9	6.2	1.2	15.9	1.1
30094632	MVD013	C3HeB/FeJ	m	control	15.07.2008	141	2008-12-03	7.2	9.64	959	15.3	53.2	55	15.8	28.7	11.9	6.1	5.8	0.4	0	80.5	5.9	0.5	13.6	1.1
30094513	MVD013	C3HeB/FeJ	m	mutant	12.07.2008	144	2008-12-03	9.3	13.17	907	17.8	64.1	49	13.5	27.8	12.3	6.2	6.2	0.8	0.1	67.1	8.9	1.1	24	2.3
30094520	MVD013	C3HeB/FeJ	m	mutant	12.07.2008	144	2008-12-03	11.1	12.32	885	16.7	59.6	48	13.5	28	12.2	6.2	6.8	1.1	0.1	61.7	10.2	1.1	28.1	3.2
30094538	MVD013	C3HeB/FeJ	m	mutant	13.07.2008	143	2008-12-03	8.3	12.68	741	17.4	62.4	49	13.8	28	12	6.3	5.8	0.7	0.1	70.1	8.7	0.9	21.2	1.8
30094545	MVD013	C3HeB/FeJ	m	mutant	13.07.2008	143	2008-12-03	9.5	13.08	1016	17.4	63.2	48	13.3	27.6	12.6	5.8	6.5	0.7	0.1	68.2	7.8	0.6	24	2.3
30094546	MVD013	C3HeB/FeJ	m	mutant	13.07.2008	143	2008-12-03	11.5	12.92	770	17.4	62.9	49	13.4	27.6	12.2	6.4	7.8	1	0.1	68.2	8.8	0.8	23	2.7
30094568	MVD013	C3HeB/FeJ	m	mutant	13.07.2008	143	2008-12-03	9.7	12.22	908	15.5	59.6	49	12.7	26.1	12.7	6.2	6.7	0.8	0.1	69.7	8.3	0.7	22	2.2
30094597	MVD013	C3HeB/FeJ	m	mutant	14.07.2008	142	2008-12-03	8.2	11.91	801	16.2	58.8	49	13.6	27.5	12.1	5.7	5.7	0.6	0.1	69.8	8.1	0.8	22.1	1.9
30094628	MVD013	C3HeB/FeJ	m	mutant	15.07.2008	141	2008-12-03	10.3	12.15	969	16.9	59.6	49	13.9	28.3	12.3	6	6.6	0.8	0.1	64.8	8.6	1.2	26.6	2.9
30094629	MVD013	C3HeB/FeJ	m	mutant	15.07.2008	141	2008-12-03	12.9	11.72	971	16.1	56.8	48	13.8	28.4	12.3	5.9	8.1	1	0.1	62.9	8.2	1.1	28.9	3.8
Hematology, 1st Blood collection age 20-21 weeks
Supplement 1, Table 22, yellow marked parameters Figure 1 a-f
mouse id	line	strain	sex	group	birth	age	date_measure	WBC	RBC	PLT	HGB	HCT	MCV	MCH	MCHC	RDW	MPV	NLYM	NMO	NEO	PLYM	PMO	PEO	PGRA	NGRA
							-	10Â³/mmÂ³	Mio/mmÂ³	10Â³/mmÂ³	g/dl	percent	fl	pg	g/dl	percent	fl	-	-	-	%	%	%	%	-
							Day of measurement	White blood cell	Red blood cell	Platelet	Hemoglobin	Hematocrit	Mean corpuscular volume	Mean corpuscular hemoglobin content	Mean corpuscular hemoglobin concentration	Distribution index of red blood cells	Mean platelets volume	Absolute number of lymphocytes	Absolute number of monocytes	Absolute number of eosinophiles	Percentage lymphocytes	Percentage monocytes	Percentage Eosinophile	Percentage granulocytes	Absolute number of granulocytes
30094535	MVD013	C3HeB/FeJ	f	control	13.07.2008	158	2008-12-18	7.5	8.46	1271	13.7	46.7	55	16.2	29.3	13.2	6.2	5.3	0.5	0.1	71	6.7	1.5	22.3	1.7
30094622	MVD013	C3HeB/FeJ	f	control	15.07.2008	156	2008-12-18	9.2	9.56	1117	15.7	55.6	58	16.4	28.2	14.6	5.7	6.1	0.7	0.1	66.3	7.8	0.9	25.9	2.4
30094631	MVD013	C3HeB/FeJ	f	control	15.07.2008	156	2008-12-18	8.6	9.9	1234	15.8	55.5	56	15.9	28.4	12.9	6.2	6.1	0.5	0.1	71.1	6.2	1.2	22.7	2
30094633	MVD013	C3HeB/FeJ	f	control	15.07.2008	156	2008-12-18	7.4	9.33	1016	15.3	53.4	57	16.4	28.6	14.3	5.7	5.3	0.6	0.1	72.1	9.3	1	18.6	1.5
30094636	MVD013	C3HeB/FeJ	f	control	15.07.2008	156	2008-12-18	6.9	9.07	1105	15.3	52.2	57	16.9	29.4	14.5	6.3	5.1	0.4	0.1	74.4	6.1	1.2	19.5	1.4
30094687	MVD013	C3HeB/FeJ	f	control	16.07.2008	155	2008-12-18	8.4	9.23	1384	14.8	51.7	56	16.1	28.7	13.8	5.3	6	0.6	0.1	71.4	7.3	1	21.3	1.8
30094689	MVD013	C3HeB/FeJ	f	control	16.07.2008	155	2008-12-18	7.3	9.39	1367	15.2	53.5	57	16.2	28.5	14.9	6.4	5.7	0.3	0.1	79.5	4.8	0.9	15.7	1.3
30094691	MVD013	C3HeB/FeJ	f	control	16.07.2008	155	2008-12-18	7.7	9	1455	14.5	49.9	55	16.1	29.1	13.6	6.2	5.7	0.4	0.1	74.8	5.8	1	19.4	1.6
30094692	MVD013	C3HeB/FeJ	f	control	16.07.2008	155	2008-12-18	9.7	9.3	1481	14.8	51.8	56	15.9	28.5	13.9	5.9	7.2	0.6	0.1	74.5	6.5	0.7	19	1.9
30094517	MVD013	C3HeB/FeJ	f	mutant	12.07.2008	159	2008-12-18	11.9	11.88	819	16.4	58.4	49	13.8	28	13.6	6.3	6.9	0.9	0.2	58.1	7.8	1.5	34.1	4.1
30094518	MVD013	C3HeB/FeJ	f	mutant	12.07.2008	159	2008-12-18	11.7	12.07	844	16.6	59.2	49	13.8	28.1	13.4	6.3	6.2	1.2	0.1	53.2	10.4	1	36.4	4.3
30094519	MVD013	C3HeB/FeJ	f	mutant	12.07.2008	159	2008-12-18	13.6	12.22	862	16.8	59.6	49	13.8	28.3	13.3	6.1	6.7	1.3	0.2	49.7	10.1	1.2	40.2	5.6
30094533	MVD013	C3HeB/FeJ	f	mutant	13.07.2008	158	2008-12-18	9.5	12.47	984	17.1	60.8	49	13.7	28.1	13.8	5.8	5.5	0.8	0.1	58.6	8.5	1.2	32.9	3.2
30094544	MVD013	C3HeB/FeJ	f	mutant	13.07.2008	158	2008-12-18	8.7	11.23	1063	16.2	56.3	50	14.4	28.7	13.7	6.1	5.3	0.7	0.1	61.3	9	0.7	29.7	2.7
30094690	MVD013	C3HeB/FeJ	f	mutant	16.07.2008	155	2008-12-18	10	12.31	1128	17	60.3	49	13.8	28.2	13.4	5.8	7.4	0.8	0.1	74.8	8.2	0.9	17	1.8
30094693	MVD013	C3HeB/FeJ	f	mutant	16.07.2008	155	2008-12-18	10.3	11.68	1063	16.1	56.4	48	13.8	28.5	13.3	6.2	6	1	0.1	58.7	10	0.7	31.3	3.3
30094694	MVD013	C3HeB/FeJ	f	mutant	16.07.2008	155	2008-12-18	6.9	11.94	1170	16	57.5	48	13.4	27.9	13.7	6.3	4.5	0.5	0.1	66.7	8.3	1.2	25	1.9
30094698	MVD013	C3HeB/FeJ	f	mutant	16.07.2008	155	2008-12-18	11	11.1	1213	15.6	54.4	49	14.1	28.7	13.4	5.6	6.2	1.1	0.1	56.4	10.7	1	32.9	3.7
30094988	MVD013	C3HeB/FeJ	f	mutant	18.07.2008	153	2008-12-18	7	12.19	995	16.5	59.8	49	13.6	27.7	12.9	6.1	4.6	0.7	0.1	66.2	10.1	0.8	23.7	1.7
30094989	MVD013	C3HeB/FeJ	f	mutant	18.07.2008	153	2008-12-18	6.7	11.35	941	16.1	56.1	49	14.2	28.8	13.2	5.8	4.2	0.6	0.1	63.5	9.6	1.2	26.9	1.8
30094512	MVD013	C3HeB/FeJ	m	control	12.07.2008	158	2008-12-17	9.1	9.62	1486	15.8	53.7	56	16.5	29.5	13.3	5.9	5.5	0.7	0.1	61.5	8.3	0.8	30.2	2.9
30094514	MVD013	C3HeB/FeJ	m	control	12.07.2008	158	2008-12-17	7.7	8.68	1424	14.2	48.5	56	16.4	29.4	13.5	5.4	6	0.4	0.1	78	5.4	1	16.6	1.3
30094515	MVD013	C3HeB/FeJ	m	control	12.07.2008	158	2008-12-17	4.9	9.36	1267	15.4	52.8	56	16.4	29.1	13.8	6	3.5	0.2	0.1	73.1	6	1.5	20.9	1.2
30094516	MVD013	C3HeB/FeJ	m	control	12.07.2008	158	2008-12-17	8.3	9.37	1588	14.7	51.3	55	15.7	28.6	13.8	5.7	4.6	0.5	0.1	55.6	7	1	37.4	3.2
30094529	MVD013	C3HeB/FeJ	m	control	13.07.2008	157	2008-12-17	5.7	9.03	1617	15	51.4	57	16.6	29.1	13.7	5.4	4.3	0.3	0.1	75.3	5.3	0.9	19.4	1.1
30094530	MVD013	C3HeB/FeJ	m	control	13.07.2008	157	2008-12-17	6.7	9.3	1524	15.6	53.2	57	16.7	29.2	13.3	6.1	5	0.3	0.1	76.1	4.6	0.8	19.3	1.4
30094565	MVD013	C3HeB/FeJ	m	control	13.07.2008	157	2008-12-17	7	9.41	1203	15.3	52.3	56	16.2	29.2	13.3	5.8	5.3	0.4	0.1	75.6	5.8	0.8	18.6	1.3
30094566	MVD013	C3HeB/FeJ	m	control	13.07.2008	157	2008-12-17	9.2	9.74	1490	15.7	55	56	16.1	28.6	13.2	5.8	6.8	0.5	0.1	74.6	5.5	1	19.9	1.9
30094567	MVD013	C3HeB/FeJ	m	control	13.07.2008	157	2008-12-17	6.4	9.06	1411	14.4	50.2	55	15.9	28.6	13.5	5.9	3.9	0.4	0.1	62.1	6.9	1.2	31	2.1
30094591	MVD013	C3HeB/FeJ	m	control	16.07.2008	154	2008-12-17	4.5	9.18	1395	14.9	52.2	57	16.3	28.6	13.5	5.9	3.6	0.2	0.1	81.9	5	1.4	13.1	0.7
30094632	MVD013	C3HeB/FeJ	m	control	15.07.2008	155	2008-12-17	7.3	9.51	1389	15.6	53.8	57	16.4	28.9	13.4	6	5.6	0.3	0.1	76.8	4.9	0.8	18.3	1.4
30094513	MVD013	C3HeB/FeJ	m	mutant	12.07.2008	158	2008-12-17	6.9	11.79	1135	16.5	57.6	49	14	28.6	13.2	6	4.8	0.4	0.1	69.8	6.4	0.8	23.8	1.7
30094520	MVD013	C3HeB/FeJ	m	mutant	12.07.2008	158	2008-12-17	11.7	11.9	942	16.2	56.9	48	13.6	28.4	12.9	6.3	5.3	1.6	0.1	46.3	13.9	1.2	39.8	4.8
30094538	MVD013	C3HeB/FeJ	m	mutant	13.07.2008	157	2008-12-17	6.7	12.25	1159	16.9	60.2	49	13.8	28.1	12.6	6	4.1	0.6	0.1	61.7	9.7	1.1	28.6	2
30094545	MVD013	C3HeB/FeJ	m	mutant	13.07.2008	157	2008-12-17	6.5	12.58	1031	16.9	59.9	48	13.4	28.2	12.5	6.3	4.4	0.4	0.1	69	6.3	1.3	24.7	1.7
30094546	MVD013	C3HeB/FeJ	m	mutant	13.07.2008	157	2008-12-17	9.9	11.93	1279	16.4	58	49	13.7	28.2	12.8	5.5	6.4	0.8	0.1	65.3	8.3	0.9	26.4	2.8
30094568	MVD013	C3HeB/FeJ	m	mutant	13.07.2008	157	2008-12-17	11.2	12.4	957	16.9	60	48	13.7	28.2	13.2	5.7	6.5	1.1	0.1	58.7	9.9	0.8	31.4	3.6
30094597	MVD013	C3HeB/FeJ	m	mutant	14.07.2008	156	2008-12-17	6.2	11.51	1086	15.9	56.4	49	13.9	28.3	12.7	6.3	3.9	0.5	0.1	63.1	8.5	0.9	28.4	1.8
30094628	MVD013	C3HeB/FeJ	m	mutant	15.07.2008	155	2008-12-17	7.4	12.19	1314	17	59	48	13.9	28.8	12.8	5.6	4.4	0.6	0.1	59.2	8.2	1.1	32.6	2.4
30094629	MVD013	C3HeB/FeJ	m	mutant	15.07.2008	155	2008-12-17	7.3	12.42	1041	16.8	60	48	13.5	28	12.8	6.5	4.5	0.5	0.1	62.7	7.5	1.5	29.8	2.3
Hematology 2. Blood collection age 20-21 weeks
Supplement 1, Table 23

## Sheet: Bone marrow Fig 1h,  S1 A-J
mouse_id	sex	born	line	ear	genotype	Age	Monate	BM Cells	apoptotic lin-	apoptotic KL	apoptotic KSL			KL	CMP	MEP
30121440	f	11.06.2009	MVD013	1	wt	335	11	2750000	7.92	8.49	0		MVD013-1 WT	12.89	32.09	42.33
30121399	f	09.06.2009	MVD013	2	wt	337	12	2630000	13.05	8.78	5.26		MVD013-2 WT	19.02	38.24	31.51
30121402	f	09.06.2009	MVD013	3	wt	337	12	3500000	10.9	7.2	3.45		MVD013-3 WT	11.3	35.96	33.99
30121405	f	11.06.2009	MVD013	5	wt	335	11	4000000	16.78	5.97	4.26		MVD013-5 WT	11.76	0	40
30121400	f	09.06.2009	MVD013	0	het	339	12	7000000	33.88	46.01	35.81		MVD013-0 HET	15.65	23.78	52.1
30121401	f	09.06.2009	MVD013	1	het	339	12	5250000	33.97	39.43	19.48		MVD013-1 HET	16.02	30.44	41.03
30121404	f	11.06.2009	MVD013	4	het	337	12	5500000	36.68	47.07	34.54		MVD013-4 HET	15.48	21.98	46.87
30121406	f	11.06.2009	MVD013	6	het	337	12	5750000	6.16	10.02	3.6	Figure S1, F	MVD013-6 HET	16.27	22.64	49.29	Figures S1,D E
								Figure 1H	outlier excluded from graph and statistics, technical issue suspected
mouse_id	sex	born	line	ear	genotype	Age	Monate	BM Cells	apoptotic lin-	apoptotic KL	apoptotic KSL
30164672	f	17.06.2010	MVD013	0	het	167	5.56667	6750000	23.4	9.69	1.61		MVD013_het	10.33	36.04	37.03
30166239	f	05.07.2010	MVD013	2	het	149	4.96667	5875000	18.79	6.61	0.83		MVD013_het	8.67	31.11	40.8
30166240	f	05.07.2010	MVD013	4	het	149	4.96667	10750000	18.3	12.18	1.61		MVD013_het	10.29	32.96	33.77
30165113	f	23.06.2010	MVD013	7	het	161	5.36667	11375000	29.14	13.51	1.09		MVD013_het	8.96	24.53	38.21
30166679	f	06.07.2010	MVD013	8	het	148	4.93333	11125000	27.2	19.98	0.64		MVD013_het	12.13	39.86	27.02
30164674	f	17.06.2010	MVD013	13	het	167	5.56667	12000000	17.09	10.99	0.34		MVD013_het	14.96	38.44	28.39
30166678	f	06.07.2010	MVD013	16	het	148	4.93333	7250000	34.54	24.76	1.08		MVD013_het	12.42	39.27	29.26
30165108	f	22.06.2010	MVD013	20	het	162	5.4	4250000	32.41	22.2	1.08		MVD013_het	12.76	36.03	34.14
30165109	f	22.06.2010	MVD013	42	het	162	5.4	3000000	36.97	24.67	0.68		MVD013_het	12.49	36.46	31.28
30165114	f	23.06.2010	MVD013	50	het	161	5.36667	5000000	32.22	22.58	0.47		MVD013_het	12.14	30.36	41.93
30166238	f	05.07.2010	MVD013	1	wt	149	4.96667	3875000	22.61	8.09	0.93		MVD013_wt	7.11	27.33	52.79
30166222	f	05.07.2010	MVD013	3	wt	149	4.96667	5250000	20.21	0	1.5		MVD013_wt	8.5	30.63	43.53
30165107	f	22.06.2010	MVD013	6	wt	162	5.4	8250000	28.97	11.73	0.6		MVD013_wt	11.18	34.88	36.51
30166680	f	06.07.2010	MVD013	10	wt	148	4.93333	7500000	29.41	15.31	0.69		MVD013_wt	5.91	27.44	42.43
30165105	f	15.06.2010	MVD013	14	wt	169	5.63333	9000000	27.8	12.89	0.65		MVD013_wt	8.73	38.14	27.84
30164673	f	17.06.2010	MVD013	17	wt	167	5.56667	11750000	23.51	14.35	0.42		MVD013_wt	9.45	35.05	26.91
30166213	f	05.07.2010	MVD013	22	wt	149	4.96667	6500000	31.41	16.38	1.26		MVD013_wt	11.98	39.25	26.93
30165110	f	22.06.2010	MVD013	23	wt	162	5.4	4750000	35.47	26.47	0.89		MVD013_wt	10.78	37.4	32.53
30165104	f	15.06.2010	MVD013	30	wt	169	5.63333	6125000	24.19	22.03	1.28		MVD013_wt	18.93	36.27	36.44
30164675	f	17.06.2010	MVD013	40	wt	167	5.56667	3375000	34.42	8.83	4.73	Figure, S1, C	MVD013_wt	13.73	34.32	38.6	Figures S!, A,B
								Figure 1H
		CFU-E WT (-EPO)	CFU-E HET (-EPO)	CFU-E WT (+EPO)	CFU-E HET (+EPO)
12M	1st analysis	127	74	260	78
12M	1st analysis	236	66	328	78
12M	1st analysis	141	88	158	194
12M	1st analysis	52	442	84	542
12M	3rd analysis	112	62	180	104
12M	3rd analysis	169	70	306	73
12M	3rd analysis		89		153
12M	3rd analysis		58		115	Figure S1 I
		outlier excluded from graph and statistics, technical issue suspected
		BFU-E WT	BFU-E HET	CFU-GM WT	CFU-GM HET
12M	1st analysis	35	13	64	28
12M	1st analysis	29	20	85	25
12M	1st analysis	32	4	60	21
12M	1st analysis	27	3	29	30	Figure S1 J
		CFU-E WT (-EPO)	CFU-E HET (-EPO)	CFU-E WT (+EPO)	CFU-E HET (+EPO)
6M	1st analysis	122	237	172	309
6M	1st analysis	96	175	105	225
6M	1st analysis	92	112	121	164
6M	1st analysis	64	83	92	94
6M	1st analysis	88	205	134	280
6M	1st analysis	76	229	130	248
6M	1st analysis	88	222	124	330
6M	1st analysis	58	172	92	258
6M	1st analysis	102	284	140	350
6M	1st analysis	112	244	140	314	Figure S1 G
6M
6M		BFU-E WT	BFU-E HET	CFU-GM WT	CFU-GM HET
6M	1st analysis	122	237	172	309
6M	1st analysis	96	175	105	225
6M	1st analysis	92	112	121	164
6M	1st analysis	64	83	92	94
6M	1st analysis	88	205	134	280
	1st analysis	76	229	130	248
	1st analysis	88	222	124	330
	1st analysis	58	172	92	258
	1st analysis	102	284	140	350
	1st analysis	112	244	140	314	Figure S1 H
	1st analysis

## Sheet: Figure 2 a,b gel and genotyping
																												Results RFLP-PCR																	Blood cell count phenotype
																												MTP_Position Num	MTP_Position AlphaNum	OD_Measurement 260 nm	OD_Measurement 280 nm	OD_Measurement 340 nm	DNA RATIO 260 / 280	Flag für Ratio	Errechnete DNA-Ausbeute [ng/ul]	Flag für Ausbeute	errechnetes Auffüllvolumen DestWater	empfohlenes Auffüllvolumen DestWater	Transfer No ( 0 ) Yes ( 1 )	GT
																																								Kit	Kontolle AB	Mouse ID	sex	line	Phenotype	RBC	MCV	device used
																												1	A01	0.1194	0.0764	0.03	1.91	-	59.0	-	7.2	7.2	1	wt	ok	30219522	m	MVD013	wt	9.29	47	Sysmex
																												2	B01	0.069	0.0512	0.0285	1.70	-	15.5	Low	0	0	0	wt	ok	30219523	m	MVD013	wt	9.01	48.6	Sysmex
																												3	C01	0.1015	0.0667	0.0303	1.93	-	43.6	Low	0	0	0	het	ok	30219524	m	MVD013	het	11.67	40.5	Sysmex
																												4	D01	0.1105	0.0707	0.0292	1.97	-	51.3	-	1.1	1.1	1	wt	ok	30219525	m	MVD013	wt	8.84	47.5	Sysmex
																												5	E01	0.1096	0.067	0.0285	2.21	-	50.5	-	0.4	0.4	1	wt	ok	30219526	m	MVD013	wt	8.85	48	Sysmex
																												6	F01	0.073	0.0526	0.0296	1.83	-	19.0	Low	0	0	0	wt	ok	30219527	f	MVD013	wt	8.88	49	Sysmex
																												7	G01	0.078	0.0571	0.0329	1.64	-	23.3	Low	0	0	0	het	no picture	30219528	f	MVD013	het	11.67	40.1	Sysmex
																												8	H01	0.1165	0.0729	0.0294	2.02	-	56.5	-	5.2	5.2	1	het	ok	30219529	f	MVD013	het	11.38	40.4	Sysmex
																												9	A02	0.1077	0.0689	0.0293	2.00	-	48.9	Low	0	0	0	wt	ok	30219530	f	MVD013	wt	9.18	47.6	Sysmex
																												10	B02	0.1037	0.0678	0.0291	1.93	-	45.5	Low	0	0	0	het	ok	30222861	f	MVD013	het	11.64	40.9	Sysmex
																												11	C02	0.1047	0.07	0.0299	1.82	-	46.3	Low	0	0	0	wt	ok	30222862	f	MVD013	wt	9.08	49.6	Sysmex
																												12	D02	0.1121	0.0716	0.0297	1.97	-	52.7	-	2.2	2.2	1	wt	ok	30222863	f	MVD013	wt	9.1	48.5	Sysmex
																												13	E02	0.1264	0.0835	0.042	1.76	-	65.0	-	12.0	12	1	het	ok	30222856	m	MVD013	het	11.76	41.7	Sysmex
																												14	F02	0.0901	0.0598	0.0286	2.03	-	33.7	Low	0	0	0	wt	ok	30222857	m	MVD013	wt	9.38	48.8	Sysmex
																												15	G02	0.102	0.0692	0.0353	1.78	-	44.0	Low	0	0	0	het	ok	30222858	m	MVD013	het	12.43	41	Sysmex
																												16	H02	0.1011	0.0664	0.0309	1.94	-	43.2	Low	0	0	0	wt	ok	30222859	m	MVD013	wt	9.3	49.1	Sysmex
																												17	A03	0.0992	0.0664	0.0289	1.86	-	41.6	Low	0	0	0	wt	ok	30222860	m	MVD013	wt	9.21	48.9	Sysmex
																												18	B03	0.1299	0.0797	0.0291	2.01	-	68.1	-	14.4	14.4	1	wt	ok	30210260	m	wildtype		no data
																												19	C03	0.105	0.0679	0.029	1.97	-	46.6	Low	0	0	0	wt	ok	30210261	m	wildtype		no data
																												20	D03	0.1289	0.0804	0.0338	1.95	-	67.2	-	13.8	13.8	1	wt	ok	30210262	m	wildtype		no data
																												21	E03	0.1151	0.0741	0.0327	1.91	-	55.3	-	4.2	4.2	1	wt	ok	30210263	m	wildtype		no data
																												22	F03	0.0763	0.06	0.0378	1.31	Low	21.8	Low	0	0	0	wt	ok	30213772	m	wildtype		no data
																												23	G03	0.0823	0.0614	0.0359	1.51	Low	27.0	Low	0	0	0	wt	ok	30213773	m	wildtype		no data
																												24	H03	0.1694	0.0955	0.0285	2.15	-	102.1	-	41.7	41.7	1	wt	ok	30217837	m	wildtype		no data
																												25	A04	0.1411	0.0843	0.0297	2.06	-	77.7	-	22.2	22.2	1	wt	ok	30217838	m	wildtype		no data
																												26	B04	0.1032	0.0667	0.0287	1.99	-	45.0	Low	0	0	0	wt	ok	30217839	m	wildtype		no data
																												27	C04	0.0946	0.0645	0.0327	1.82	-	37.6	Low	0	0	0	wt	ok	30217840	m	wildtype		no data
																												28	D04	0.0988	0.0675	0.0317	1.77	-	41.2	Low	0	0	0	het	ok	30112095	f	MVD013	het	11.7	49	abc-blood counter
																												29	E04	0.1189	0.0738	0.0319	2.04	-	58.6	-	6.9	6.9	1	wt	ok	30106358	m	MVD013	wt	9.17	57	abc-blood counter
																												30	F04	0.0882	0.0601	0.0315	1.90	-	32.1	Low	0	0	0	wt	ok	30236246	f	other line on same background		9.65	43.7	Sysmex
																												31	G04	0.0929	0.0649	0.0299	1.72	-	36.1	Low	0	0	0	wt	no picture	30236247	f	other line on same background		9.35	43.9	Sysmex
																												32	H04	0.0935	0.0615	0.0284	2.02	-	36.7	Low	0	0	0	wt	ok	30236248	f	other line on same background		8.76	51.7	Sysmex
																												33	A05	0.1284	0.0747	0.0286	2.26	-	66.8	-	13.4	13.4	1	no result		30201239	m	other line on same background		9.55	49	abc-blood counter
																												34	B05	0.1333	0.0821	0.0313	1.98	-	71.0	-	16.8	16.8	1	wt	ok	30201240	m	other line on same background		9.61	50	abc-blood counter
																												35	C05	0.1079	0.071	0.0301	1.87	-	49.1	Low	0	0	0	wt	ok	30201241	m	other line on same background		9.26	50	abc-blood counter
																												36	D05	0.1364	0.0846	0.0327	1.94	-	73.7	-	18.9	18.9	1	wt	ok	30201243	m	other line on same background		9.31	49	abc-blood counter
																												37	E05	0.1422	0.1032	0.0498	1.46	Low	78.7	-	22.9	22.9	0	wt	ok	30201244	f	other line on same background		9.85	49	abc-blood counter
																												38	F05	0.0935	0.0613	0.0293	2.04	-	36.7	Low	0	0	0	wt	ok	30201245	f	other line on same background		9.52	49	abc-blood counter
																												39	G05	0.0775	0.0558	0.0324	1.74	-	22.9	Low	0	0	0	wt	ok	30201428	m	other line on same background		9.42	54	abc-blood counter
																												40	H05	0.1059	0.0674	0.0285	2.04	-	47.4	Low	0	0	0	wt	ok	30201429	m	other line on same background		9.15	51	abc-blood counter
																												41	A06	0.136	0.0798	0.0318	2.16	-	73.3	-	18.7	18.7	1	wt	ok	30201430	m	other line on same background		8.89	55	abc-blood counter
																												42	B06	0.1087	0.0706	0.0301	1.92	-	49.8	Low	0	0	0	wt	ok	30201432	m	other line on same background		9.48	49	abc-blood counter
																												43	C06	0.1112	0.0765	0.0328	1.68	-	51.9	-	1.5	1.5	1	no result		30201436	f	other line on same background		9.18	55	abc-blood counter
																												44	D06	0.1293	0.0834	0.0334	1.83	-	67.5	-	14.0	14	1	no result		30201437	f	other line on same background		9.67	50	abc-blood counter
																												45	E06	0.1702	0.0995	0.0375	2.02	-	102.8	-	42.2	42.2	1	no result		30202743	m	other line on same background		9.53	56	abc-blood counter
																												46	F06	0.1308	0.0777	0.0291	2.14	-	68.8	-	15.1	15.1	1	wt	ok	30202744	m	other line on same background		9.6	49	abc-blood counter
																												47	G06	0.1358	0.0821	0.0302	2.04	-	73.1	-	18.5	18.5	1	wt	ok	30202745	m	other line on same background		9.6	50	abc-blood counter
																												48	H06	0.1343	0.0774	0.0294	2.25	-	71.8	-	17.5	17.5	1	wt	ok	30202746	f	other line on same background		9.6	56	abc-blood counter
																												49	A07	0.1597	0.0927	0.0306	2.08	-	93.8	-	35.0	35	1	wt	ok	30202747	f	other line on same background		9.86	51	abc-blood counter
																												50	B07	0.1428	0.0865	0.0309	2.00	-	79.2	-	23.3	23.3	1	wt	ok	30203517	m	other line on same background		9.73	49	abc-blood counter
																												51	C07	0.1656	0.0982	0.0338	1.99	-	98.8	-	39.1	39.1	1	wt	ok	30203518	m	other line on same background		9.37	55	abc-blood counter
																												52	D07	0.1623	0.0968	0.0364	1.98	-	96.0	-	36.8	36.8	1	wt	ok	30205637	m	other line on same background		9.49	49	abc-blood counter
																												53	E07	0.17	0.0988	0.0298	2.04	-	102.6	-	42.1	42.1	1	wt	ok	30205638	m	other line on same background		9.37	55	abc-blood counter
																												54	F07	0.1656	0.0965	0.0309	2.05	-	98.8	-	39.1	39.1	1	wt	ok	30205639	m	other line on same background		9.45	55	abc-blood counter
																												55	G07	0.1485	0.088	0.0286	2.05	-	84.1	-	27.3	27.3	1	wt	ok	30205640	m	other line on same background		8.9	56	abc-blood counter
															Exome_sequencing result output MVD013													56	H07	0.146	0.0835	0.0291	2.21	-	81.9	-	25.6	25.6	1	wt	ok	30205636	m	other line on same background		9.64	50	abc-blood counter
																												57	A08	0.1668	0.0965	0.0299	2.07	-	99.9	-	39.9	39.9	1	wt	ok	30205642	m	other line on same background		9.48	56	abc-blood counter
																												58	B08	0.1393	0.0848	0.0285	1.99	-	76.2	-	20.9	20.9	1	wt	ok	30205643	f	other line on same background		10.26	56	abc-blood counter
																												59	C08	0.1439	0.087	0.0293	2.00	-	80.1	-	24.1	24.1	1	wt	ok	30205644	f	other line on same background		10.15	57	abc-blood counter
																												60	D08	0.1541	0.0897	0.0306	2.09	-	88.9	-	31.1	31.1	1	wt	ok	30205645	f	other line on same background		10.95	50	abc-blood counter
																												61	E08	0.1628	0.0956	0.0302	2.03	-	96.4	-	37.1	37.1	1	wt	ok	30205641	f	other line on same background		9.39	57	abc-blood counter
	Sequence mutant animal, Figure 2a																											62	F08	0.1355	0.0801	0.0275	2.13	-	72.9	-	18.3	18.3	1	wt	ok	30205646	f	other line on same background		9.27	57	abc-blood counter
																												63	G08	0.1234	0.077	0.0285	1.98	-	62.4	-	10.0	10	1	wt	ok	30208824	m	other line on same background		10.36	56	abc-blood counter
																												64	H08	0.1363	0.0835	0.0284	1.98	-	73.6	-	18.9	18.9	1	wt	ok	30208825	m	other line on same background		9.74	56	abc-blood counter
																												65	A09	0.1427	0.0847	0.0276	2.07	-	79.1	-	23.3	23.3	1	wt	ok	30208828	m	other line on same background		10.09	56	abc-blood counter
																												66	B09	0.1429	0.0887	0.033	1.91	-	79.3	-	23.4	23.4	1	wt	ok	30208826	f	other line on same background		9.93	58	abc-blood counter
																												67	C09	0.127	0.0801	0.0324	1.92	-	65.5	-	12.4	12.4	1	wt	ok	30208829	f	other line on same background		10.19	52	abc-blood counter
																												68	D09	0.1294	0.0799	0.0307	1.99	-	67.6	-	14.1	14.1	1	wt	ok	30224915	m	other line on same background		9.71	43.2	Sysmex
																												69	E09	0.1556	0.0904	0.0299	2.10	-	90.2	-	32.2	32.2	1	wt	ok	30224916	m	other line on same background		9.51	49.6	Sysmex
																												70	F09	0.1129	0.0737	0.0322	1.87	-	53.4	-	2.7	2.7	1	wt	ok	30224917	m	other line on same background		9.55	43	Sysmex
																												71	G09	0.1124	0.0712	0.0285	2.00	-	53.0	-	2.4	2.4	1	wt	ok	30224918	m	other line on same background		9.68	43.5	Sysmex
																												72	H09	0.1306	0.0779	0.0286	2.13	-	68.7	-	14.9	14.9	1	wt	ok	30224924	m	other line on same background		10.07	41.7	Sysmex
																												73	A10	0.1246	0.0753	0.0283	2.11	-	63.5	-	10.8	10.8	1	wt	ok	30224925	m	other line on same background		9.66	48.8	Sysmex
																												74	B10	0.1411	0.0853	0.0291	2.01	-	77.7	-	22.2	22.2	1	wt	ok	30224926	m	other line on same background		9.68	48.6	Sysmex
																												75	C10	0.1275	0.0796	0.0324	1.96	-	66.0	-	12.8	12.8	1	wt	ok	30224927	m	other line on same background		9.88	42.3	Sysmex
																												76	D10	0.122	0.0762	0.0271	1.99	-	61.2	-	9.0	9	1	wt	ok	30224928	m	other line on same background		9.31	49.3	Sysmex
																												77	E10	0.1143	0.0773	0.0344	1.72	-	54.6	-	3.7	3.7	1	het	ok	30112095	f	MVD013	het	11.7	49	abc-blood counter
																												78	F10	0.0995	0.0701	0.0379	1.64	-	41.8	Low	0	0	0	wt	ok	30236855	m	MVD013	wt	9.52	49.2	Sysmex
																												79	G10	0.1061	0.0673	0.0271	2.05	-	47.5	Low	0	0	0	wt	ok	30236856	m	MVD013	wt	9.53	49.2	Sysmex
																												80	H10	0.1004	0.0671	0.032	1.86	-	42.6	Low	0	0	0	het	ok	30236857	m	MVD013	het	12.87	41.2	Sysmex
																												81	A11	0.0912	0.0612	0.0298	1.94	-	34.7	Low	0	0	0	het	ok	30236858	m	MVD013	het	12.43	40.9	Sysmex
																												82	B11	0.1253	0.0758	0.0271	2.10	-	64.1	-	11.3	11.3	1	wt	ok	30236859	f	MVD013	wt	9.82	49.1	Sysmex
																												83	C11	0.091	0.0608	0.029	1.97	-	34.5	Low	0	0	0	wt	ok	30236860	f	MVD013	wt	9.37	49.3	Sysmex
																												84	D11	0.0835	0.0575	0.0297	1.91	-	28.0	Low	0	0	0	het	ok	30236864	f	MVD013	het	11.66	42.2	Sysmex
																												85	E11	0.1048	0.0667	0.0283	2.05	-	46.4	Low	0	0	0	het	ok	30236865	f	MVD013	het	12	41.8	Sysmex
																												86	F11	0.1096	0.0699	0.0283	1.99	-	50.5	-	0.4	0.4	1	wt	ok	30236861	m	MVD013	wt	9.47	50.1	Sysmex
																												87	G11	0.0898	0.0608	0.0298	1.91	-	33.5	Low	0	0	0	het	ok	30236862	m	MVD013	het	12.03	42.2	Sysmex
																												88	H11	0.0972	0.0664	0.0343	1.79	-	39.8	Low	0	0	0	het	ok	30236863	m	MVD013	het	11.7	43	Sysmex
																												89	A12	0.0945	0.0611	0.0288	2.11	-	37.5	Low	0	0	0	wt	ok	30236867	m	MVD013	wt	9	49.7	Sysmex
																												90	B12	0.0767	0.0528	0.0267	2.09	-	22.2	Low	0	0	0	wt	ok	30236868	m	MVD013	wt	9.1	49.5	Sysmex
																												91	C12	0.0952	0.0626	0.0299	2.00	-	38.1	Low	0	0	0	wt	ok	30236869	m	MVD013	wt	9.4	50.5	Sysmex
																												92	D12	0.1024	0.0666	0.0305	1.97	-	44.3	Low	0	0	0	wt	ok	30236870	m	MVD013	wt	9.31	49.5	Sysmex
																												93	E12	0.0997	0.0648	0.0293	2.00	-	42.0	Low	0	0	0	wt	ok	30236871	m	MVD013	wt	9.32	50.1	Sysmex
																												94	F12	0.0808	0.0571	0.031	1.80	-	25.7	Low	0	0	0	wt	ok	30236866	f	MVD013	het	11.62	42.7	Sysmex
															Original gel Figure 2b													95	G12	0.0964	0.062	0.0287	2.11	-	39.2	Low	0	0	0	het	ok	30236872	f	MVD013	wt	9.39	50.2	Sysmex
																												96	H12	0.078	0.0546	0.0279	1.92	-	23.3	Low	0	0	0	het	ok	30236873	f	MVD013	het	11.53	43.2	Sysmex
																																												mismatch, exchanged?
																													wt: homozygot Wildtyp															mismatch, exchanged?
	Sequence control animal, Figure 2a																												het: heterozygot Kit mutant

## Sheet: DEXA
mouse_id	mouse_line	sex	group	age	BMD	BMC	Body_Length	Body_Weight	Fat_mass	Lean_mass
				days	mg/cm²	mg	cm	g	g	g
30094525	MVD013	f	control	143	50	496	10	25.8	3.572	15.872
30094527	MVD013	f	control	143	50	451	10	25.4	2.251	17.05
30094528	MVD013	f	control	143	51	437	10	24.5	3.149	15.07
30094537	MVD013	f	control	142	56	550	10.5	28.3	3.246	18.78
30094548	MVD013	f	control	142	57	589	10.5	29.9	7.476	15.614
30094569	MVD013	f	control	143	56	634	10.5	29.1	4.89	17.588
30094570	MVD013	f	control	143	61	730	10.5	33.1	10.229	15.488
30094599	MVD013	f	control	140	58	664	10.5	31.9	9.616	15.19
30094699	MVD013	f	control	140	64	716	10.5	34.5	10.103	16.942
30094707	MVD013	f	control	139	66	1002	10.5	34.2	16.701	9.931
30094645	MVD013	f	mutant	138	44	388	10.5	28.4	0.068	22.227
30094646	MVD013	f	mutant	138	51	479	10.5	27.2	3.928	16.436
30094647	MVD013	f	mutant	138	48	429	10.5	26.9	3.286	17.094
30094683	MVD013	f	mutant	139	49	462	10	25.9	2.971	16.602
30094684	MVD013	f	mutant	139	48	439	10	24.3	2.38	15.584
30094685	MVD013	f	mutant	139	44	367	10	22.8	1.234	15.509
30094686	MVD013	f	mutant	139	49	499	10	25.3	3.803	15.314
30094706	MVD013	f	mutant	140	53	567	10.5	29.5	5.059	17.729
30094708	MVD013	f	mutant	139	50	515	10	28.6	4.263	17.639
30094990	MVD013	f	mutant	137	52	521	10	27.4	6.224	14.385
30094552	MVD013	m	control	142	57	610	10.5	34.3	6.487	20.615
30094643	MVD013	m	control	138	56	693	10.5	32.5	8.143	16.454
30094679	MVD013	m	control	140	50	491	10.5	29.1	2.514	19.839
30094680	MVD013	m	control	140	64	301	10	28.2	0.058	21.816
30094682	MVD013	m	control	139	55	442	10.5	28.1	2.257	19.252
30094696	MVD013	m	control	139	63	761	10.5	36.2	10.822	17.61
30094985	MVD013	m	control	138	56	601	10.5	34.8	6.994	20.521
30094986	MVD013	m	control	138	58	751	10.5	35	10.12	17.475
30094531	MVD013	m	mutant	141	53	513	10.5	28	5.947	15.351
30094534	MVD013	m	mutant	141	52	563	10.5	29.3	5.825	16.133
30094550	MVD013	m	mutant	142	55	580	10.5	32.3	5.536	19.333
30094553	MVD013	m	mutant	142	47	434	10.5	29.6	3.847	19.221
30094644	MVD013	m	mutant	138	55	639	10.5	31.8	8.225	16.365
30094688	MVD013	m	mutant	139	56	594	10.5	31.6	5.609	18.605
30094695	MVD013	m	mutant	139	64	1014	10.5	32.7	14.541	10.07
30094702	MVD013	m	mutant	138	56	673	10.5	33.5	7.877	17.759
30094705	MVD013	m	mutant	140	51	599	10.5	34	6.239	20.517
30094987	MVD013	m	mutant	138	53	666	10.5	32.9	8.805	16.903
Results DEXA
Supplement 1, Table 1

## Sheet: Clinical Chemistry Suppl. 1
group	ID	line	phenotype	sex	DOB	Date	Date	age	sodium	potassium	calcium	chloride	phosphate	total protein	urea	cholesterol	triglyceride	ALAT	ASAT	ALP	glucose	lactate	ferritin	transferrin	iron	LDH	albumin	Creatinine	alpha-amylase
						sample collection	analysis	days	mmol/l	mmol/l	mmol/l	mmol/l	mmol/l	g/dl	mg/dl	mg/dl	mg/dl	U/l	U/l	U/l	mg/dl	mmol/l	ng/ml	mg/dl	µg/dl	U/l	g/dl	mg/dl	U/l
mutant male	30094628	MVD013	het	m	15.07.2008	03.12.2008	03.12.2008	141	152	4.8	2.36	114.4	1.6	5.4	65.2	164.4	275.2	22	38	82	126.2	8.2	22.2	143.2	156.6	171.26	2.6	0.078	597.6
mutant male	30094629	MVD013	het	m	15.07.2008	03.12.2008	03.12.2008	141	150	5	2.38	112.4	1.6	5.2	56.8	158.6	232.4	30	42	82	176.8	10.02	20	144.2	117.2	144.14	2.6	0.084	585.12
mutant male	30094513	MVD013	het	m	12.07.2008	03.12.2008	03.12.2008	144	152	4.6	2.38	116.6	1.6	5.6	60	193.2	375.2	22	40	96	189	8.46	19	151.8	167.8	176.54	2.8	0.08	552.08
mutant male	30094520	MVD013	het	m	12.07.2008	03.12.2008	03.12.2008	144	150	4.6	2.28	116.8	1.8	5.4	48.4	143.4	215.8	32	40	76	169	9.46	13.4	151.2	187	192.86	2.6	0.072	733.56
mutant male	30094538	MVD013	het	m	13.07.2008	03.12.2008	03.12.2008	143	150	4.8	2.18	114.4	2	5.4	55.6	161.6	193.6	28	40	88	156	8.08	30.6	145.4	172.6	133.08	2.6	0.088	620.36
mutant male	30094545	MVD013	het	m	13.07.2008	03.12.2008	03.12.2008	143	148	4.4	2.26	114.2	1.8	5.6	49.6	177.2	169.6	22	38	88	188.4	9.28	23.4	154	154.6	168.7	2.8	0.084	526.74
mutant male	30094546	MVD013	het	m	13.07.2008	03.12.2008	03.12.2008	143	152	5	2.2	114	1.6	5.6	53	162.2	186.8	28	54	96	140	8.24	21.8	152	166.8	300.58	2.8	0.084	602.34
mutant male	30094568	MVD013	het	m	13.07.2008	03.12.2008	03.12.2008	143	152	5	2.24	114.6	2	5.6	55.2	168.6	236.8	28	44	84	229	10.68	11.8	157.6	210	287.38	2.8	0.07	606.5
mutant male	30094597	MVD013	het	m	14.07.2008	03.12.2008	03.12.2008	142	152	4.6	2.3	116.2	1.8	5.6	60.2	153.4	282.2	28	42	94	160.4	7.72	20	146.2	153	187.38	2.8	0.092	620.56
wildtype male	30094512	MVD013	wt	m	12.07.2008	03.12.2008	03.12.2008	144	158	4.6	2.36	116	1.8	5.6	52.6	167.6	423.2	22	38	80	129	10.5	21.8	160.2	172.6	160.88	2.8	0.078	643.5
wildtype male	30094514	MVD013	wt	m	12.07.2008	03.12.2008	03.12.2008	144	152	4.6	2.32	114.2	1.8	5.6	59.8	180	416.6	22	36	90	196.2	10.94	16.8	164	179.4	158.26	2.8	0.072	615.2
wildtype male	30094515	MVD013	wt	m	12.07.2008	03.12.2008	03.12.2008	144	154	4.6	2.32	115.2	1.4	5.6	54	154.4	258.6	24	40	90	186.2	10.38	17.4	156	176.2	228.12	3	0.066	561.58
wildtype male	30094516	MVD013	wt	m	12.07.2008	03.12.2008	03.12.2008	144	150	4.4	2.3	113.2	1.8	5.6	50.4	169.4	286	66	76	88	154.2	8.66	25.6	178.6	169.2	158.46	3	0.1	538.82
wildtype male	30094529	MVD013	wt	m	13.07.2008	03.12.2008	03.12.2008	143	152	4.6	2.3	114.8	1.4	5.4	66	152.8	221.4	26	38	80	165	8	22.2	155	133	108.22	2.6	0.054	743.66
wildtype male	30094530	MVD013	wt	m	13.07.2008	03.12.2008	03.12.2008	143	152	4.8	2.32	114.8	1.6	5.8	52.8	169.6	275.6	28	42	98	216.4	8.26	26.2	165.4	151.8	160.76	2.8	0.066	603.34
wildtype male	30094565	MVD013	wt	m	13.07.2008	03.12.2008	03.12.2008	143	174	5.4	2.72	129.6	2.6	6.8	56.8	216.2	425.6	34	44	116	236	10.02	5.2	188.6	202	217.36	3.4	0.07	585.72
wildtype male	30094566	MVD013	wt	m	13.07.2008	03.12.2008	03.12.2008	143	152	4.6	2.36	113.8	2	5.6	56.6	180.6	292.2	30	38	86	193.2	9.34	19.6	165.6	188	280.98	3	0.08	702.48
wildtype male	30094567	MVD013	wt	m	13.07.2008	03.12.2008	03.12.2008	143	150	4.8	2.26	114.8	1.4	5.6	51	165.6	221.8	30	42	92	199.8	8.32	26.2	166.2	178	148.54	2.8	0.094	568.3
wildtype male	30094591	MVD013	wt	m	16.07.2008	03.12.2008	03.12.2008	140	156	5	2.32	116	1.8	5.6	65.6	155	350	26	34	94	143.8	8.52	20	158.2	187.4	204.94	2.8	0.068	569.68
wildtype male	30094632	MVD013	het	m	15.07.2008	03.12.2008	03.12.2008	141	152	5	2.28	111.8	1.4	5.6	60.4	163.6	322.4	22	42	92	162	11.16	25	147.2	177.8	169.52	2.8	0.098	603.92
mutant female	30094533	MVD013	het	f	13.07.2008	03.12.2008	03.12.2008	143	148	4.4	2.24	112.8	1.2	5.6	44.2	106.6	143.4	30	106	138	138	9.04	20	146	119.8	265.22	3	0.082	503.38
mutant female	30094988	MVD013	het	f	18.07.2008	03.12.2008	03.12.2008	138	150	4	2.24	112.8	1.8	5.6	42.2	104	150.8	20	52	128	169.8	8.26	20.6	150.2	155.8	201.4	2.8	0.1	535.44
mutant female	30094989	MVD013	het	f	18.07.2008	03.12.2008	03.12.2008	138	150	4	2.32	115.2	1.8	5.4	45.8	114	84.2	20	60	146	173.6	7.18	30	146	111.4	204.38	3	0.076	481.02
mutant female	30094693	MVD013	het	f	16.07.2008	03.12.2008	03.12.2008	140	146	4.2	2.26	112.8	2	5.2	34.6	100	127	30	112	104	214.6	9.7	20	142.2	113.8	340.2	2.8	0.098	488.54
mutant female	30094694	MVD013	het	f	16.07.2008	03.12.2008	03.12.2008	140	148	3.6	2.34	112.4	1.6	5.4	55	123.4	277	20	52	114	177.4	9.54	20	150.2	181.4	154.42	2.8	0.072	501.8
mutant female	30094698	MVD013	het	f	16.07.2008	03.12.2008	03.12.2008	140	150	4	2.44	115.8	1.2	5.2	51.2	100.8	290.2	36	80	108	162.2	10.24	29.4	143.2	204	287.58	3	0.07	473.9
mutant female	30094517	MVD013	het	f	12.07.2008	03.12.2008	03.12.2008	144	152	4.4	2.26	118	1.6	5.2	53.8	91.4	250.2	22	48	120	168.8	7.68	33.8	144.8	158.8	219.36	2.8	0.096	455.7
mutant female	30094518	MVD013	het	f	12.07.2008	03.12.2008	03.12.2008	144	148	4.4	2.3	111.2	1.6	5.6	53.2	110.2	191.6	24	70	132	167	9.04	24	150.6	144.6	212.6	3	0.068	526.14
mutant female	30094519	MVD013	het	f	12.07.2008	03.12.2008	03.12.2008	144	148	5	2.02	115.6	1.6	5.6	31.8	118.2	154.6	54	78	120	205.8	6.7	30	152.8	49	312.24	3	0.082	524.96
mutant female	30094544	MVD013	het	f	13.07.2008	03.12.2008	03.12.2008	143	148	4.2	2.34	112.4	1.6	5.4	44.2	116	140.8	20	74	88	149.8	9.3	_bLOQ_	149.2	154	274.48	2.8	0.082	567.7
mutant female	30094690	MVD013	het	f	16.07.2008	03.12.2008	03.12.2008	140	150	4.8	2.2	113.4	1.2	5.2	53.6	97	273.6	20	62	118	118.6	10.64	29.4	146	152.2	348.78	2.8	0.09	536.44
wildtype female	30094622	MVD013	wt	f	15.07.2008	03.12.2008	03.12.2008	141	148	4	2.22	107.6	1.6	5.2	52.4	100.2	193.8	22	48	130	132	10.38	27.2	147	204.8	172.6	3	0.074	479.44
wildtype female	30094631	MVD013	wt	f	15.07.2008	03.12.2008	03.12.2008	141	148	4.2	2.22	110.4	1.4	5.2	55.2	103	176	30	60	164	157.8	10.08	29	155.2	173.6	206.58	2.8	0.07	542.38
wildtype female	30094633	MVD013	wt	f	15.07.2008	03.12.2008	03.12.2008	141	150	4	2.2	113.8	1.8	5.2	37	110	155.4	30	66	136	175.4	6.72	31.2	146.6	139.4	211.18	2.8	0.086	467.96
wildtype female	30094636	MVD013	wt	f	15.07.2008	03.12.2008	03.12.2008	141	150	4	2.26	110.6	1	5.4	51.4	98.6	150	58	68	134	155.6	10.86	22.2	143.8	264.8	257.14	3	0.062	462.82
wildtype female	30094687	MVD013	wt	f	16.07.2008	03.12.2008	03.12.2008	140	150	3.6	2.28	112.4	1.6	5.2	53.2	112.2	393.6	24	56	128	143.4	10.02	29	151.6	191.6	297.82	2.8	0.088	460.64
wildtype female	30094689	MVD013	wt	f	16.07.2008	03.12.2008	03.12.2008	140	148	4	2.32	110.6	1.4	5.4	54.6	107.8	352	30	54	130	186.6	10.72	29	154.6	162.8	244.74	3	0.068	479.44
wildtype female	30094691	MVD013	wt	f	16.07.2008	03.12.2008	03.12.2008	140	152	3.6	2.34	111.6	2	5.4	58.8	132.4	345.6	28	50	98	178.4	11.66	24	171	171.6	196.38	2.8	0.052	518.42
wildtype female	30094692	MVD013	wt	f	16.07.2008	03.12.2008	03.12.2008	140	150	3.6	2.28	111	1.8	5.6	49.4	119	255.4	22	50	110	191	10.52	30.6	160	193	238.66	3	0.076	577.6
wildtype female	30094535	MVD013	wt	f	13.07.2008	03.12.2008	03.12.2008	143	150	3.6	2.34	112.4	1.6	5.6	48.4	113.2	276.8	24	48	120	190.6	8.62	16.8	158.4	158.8	171.82	3	0.084	472.52
Results clinical chemistry fed animals, 1st sample age 20-21 weeks																							NEFA data not included, values regarded not reliable due to inappropriate sample processing
Supplement 1, table 20 (yellow marked parameters)																							_bLOQ_: below limit of quantification
																															calculated
group	ID	line	phenotype	sex	DOB	date	date	age	sodium	potassium	calcium	chloride	phosphate	total protein	urea	cholesterol	triglyceride	ALAT	ASAT	ALP	glucose	lactate	ferritin	transferrin	iron	LDH	albumin	Creatinine	alpha-amylase	UIBC	TiBC
						sample collection	analysis	days	mmol/l	mmol/l	mmol/l	mmol/l	mmol/l	g/dl	mg/dl	mg/dl	mg/dl	U/l	U/l	U/l	mg/dl	mmol/l	ng/ml	mg/dl	µg/dl	U/l	g/dl	mg/dl	U/l	µmol/l	µmol/l
mutant male	30094628	MVD013	het	m	15.07.2008	2008-12-19	09.01.2009	157	132	4		100.2		5.2			329.6		32				21.6	123.2	140.8		2.6	0.066		45.2	393.242
mutant male	30094629	MVD013	het	m	15.07.2008	2008-12-19	09.01.2009	157	134	4		101.4		5			331.8		32				16.6	123.2	151.2		2.4	0.056		41.2	381.302
mutant male	30094513	MVD013	het	m	12.07.2008	2008-12-19	09.01.2009	160	142	4		109.4		5.2			253		52				8.4	131.6	148.2		2.6	0.052		56.6	464.311
mutant male	30094520	MVD013	het	m	12.07.2008	2008-12-19	09.01.2009	160	124	3.8		99		5.6			235.2		46				15.8	142.8	146.6		2.6	0.04		70.2	538.667
mutant male	30094538	MVD013	het	m	13.07.2008	2008-12-19	09.01.2009	159	134	4		106.8		5.6			241		36				22.6	130.2	161.2		2.8	0.036		49	434.865
mutant male	30094545	MVD013	het	m	13.07.2008	2008-12-19	09.01.2009	159	140	4.4		111		5.6			348.2		44				13	134.2	146.2		2.8	0.058		54	447.79
mutant male	30094546	MVD013	het	m	13.07.2008	2008-12-19	09.01.2009	159	134	4.2		105.2		5.4			229		40				16.2	131	126.2		2.6	0.042		54.4	430.024
mutant male	30094568	MVD013	het	m	13.07.2008	2008-12-19	09.01.2009	159	128	3.8		102.4		5.2			257.8		52				17.6	133.8	148.2		2.4	0.062		49.2	422.982
mutant male	30094597	MVD013	het	m	14.07.2008	2008-12-19	09.01.2009	158	136	4.4		107.4		5.2			364		40				17	125.6	158.4		2.6	0.044		42.2	394.087
wildtype male	30094632	MVD013	wt	m	15.07.2008	2008-12-19	09.01.2009	157	140	4		105.4		5.6			315.8		36				19.4	130.4	179.6		3	0.06		48	447.68
wildtype male	30094512	MVD013	wt	m	12.07.2008	2008-12-19	09.01.2009	160	136	3.8		106.8		5.6			327		32				17	138	181.4		2.8	0.048		50.2	461.767
wildtype male	30094514	MVD013	wt	m	12.07.2008	2008-12-19	09.01.2009	160	142	3.8		108.8		5.8			315.6		32				17.6	140.4	172.8		3	0.04		53.8	473.273
wildtype male	30094515	MVD013	wt	m	12.07.2008	2008-12-19	09.01.2009	160	120	3.6		94.8		5.2			297.6		30				15.2	131.6	150		2.6	0.054		52.6	443.771
wildtype male	30094516	MVD013	wt	m	12.07.2008	2008-12-19	09.01.2009	160	132	3.8		102.2		5.8			273.8		140				22.6	154.6	179		2.8	0.042		65.8	546.493
wildtype male	30094529	MVD013	wt	m	13.07.2008	2008-12-19	09.01.2009	159	134	3.8		102.8		5.8			352.4		40				18.4	131.2	166.2		2.8	0.054		45.4	419.759
wildtype male	30094530	MVD013	wt	m	13.07.2008	2008-12-19	09.01.2009	159	130	4.2		101.4		5.6			304.8		32				9.8	131.8	178.4		2.8	0.052		49.6	455.416
wildtype male	30094565	MVD013	wt	m	13.07.2008	2008-12-19	09.01.2009	159	142	4.2		111		5.4			277		44				24.4	141.4	176.6		2.6	0.054		59.2	507.232
wildtype male	30094566	MVD013	wt	m	13.07.2008	2008-12-19	09.01.2009	159	140	4.6		109.2		5.6			192		38				17.6	140.2	185.6		2.8	0.072		53.4	483.839
wildtype male	30094567	MVD013	wt	m	13.07.2008	2008-12-19	09.01.2009	159	126	3.8		100.4		5.4			246.6		44				20.2	133.2	178.4		2.8	0.058		53.2	475.522
wildtype male	30094591	MVD013	wt	m	16.07.2008	2008-12-19	09.01.2009	156	138	4.2		108		5.4			463		32				18	135	170.4		2.8	0.046		50.6	453.001
mutant female	30094517	MVD013	het	f	12.07.2008	2008-12-19	09.01.2009	160	138	4.2		110.6		4.8			272.8		98				24.8	130.4	182.6		2.4	0.068		47	445.095
mutant female	30094518	MVD013	het	f	12.07.2008	2008-12-19	09.01.2009	160	130	3.8		102.4		4.8			164.4		78				23	121.6	153.4		2.4	0.076		44.2	400.257
mutant female	30094519	MVD013	het	f	12.07.2008	2008-12-19	09.01.2009	160	132	4		107.4		4.8			204		132				20.8	132.6	171.8		2.2	0.09		51.8	461.103
mutant female	30094533	MVD013	het	f	13.07.2008	2008-12-19	09.01.2009	159	134	3.8		106.4		5.2			182.6		44				20.2	127.6	150.6		2.6	0.066		47.6	416.446
mutant female	30094544	MVD013	het	f	13.07.2008	2008-12-19	09.01.2009	159	138	3.6		106.4		5.2			143.6		306				14	130.4	169.2		2.4	0.058		48.8	441.748
mutant female	30094690	MVD013	het	f	16.07.2008	2008-12-19	09.01.2009	156	138	4		110.4		4.8			273.4		32				17.6	123.6	175.8		2.4	0.058		47	438.295
mutant female	30094693	MVD013	het	f	16.07.2008	2008-12-19	09.01.2009	156	134	4.4		108		5			240		36				16.6	129.8	157.8		2.4	0.074		53.4	456.039
mutant female	30094694	MVD013	het	f	16.07.2008	2008-12-19	09.01.2009	156	136	4.2		107.2		5			275		38				21.2	127.8	167.2		2.6	0.062		53.4	465.439
mutant female	30094698	MVD013	het	f	16.07.2008	2008-12-19	09.01.2009	156	136	4		110		5			209.4		32				19.4	131.4	169.6		2.4	0.074		55.2	477.892
mutant female	30094988	MVD013	het	f	18.07.2008	2008-12-19	09.01.2009	154	138	3.8		109.4		5.2			239		58				21.2	128	198		2.6	0.068		50.8	481.718
mutant female	30094989	MVD013	het	f	18.07.2008	2008-12-19	09.01.2009	154	132	4		106.8		5			213.6		34				16.2	128.4	169.4		2.6	0.068		53.4	467.639
wildtype female	30094535	MVD013	wt	f	13.07.2008	2008-12-19	09.01.2009	159	138	4		107.4		5.2			181		52				22.2	134	133.8		2.6	0.052		58	457.73
wildtype female	30094622	MVD013	wt	f	15.07.2008	2008-12-19	09.01.2009	157	134	3.8		106.2		5			260		38				19.8	130.6	196		2.6	0.044		49	469.665
wildtype female	30094631	MVD013	wt	f	15.07.2008	2008-12-19	09.01.2009	157	136	3.8		109.8		5.2			144.8		40				23	128.2	155		2.8	0.074		54.8	461.058
wildtype female	30094633	MVD013	wt	f	15.07.2008	2008-12-19	09.01.2009	157	132	3.8		103.2		5			210		36				21.2	126.2	172.6		2.6	0.056		53.2	469.722
wildtype female	30094636	MVD013	wt	f	15.07.2008	2008-12-19	09.01.2009	157	134	4		105.2		5			279		70				21.2	132.4	186		2.6	0.068		53.8	486.473
wildtype female	30094687	MVD013	wt	f	16.07.2008	2008-12-19	09.01.2009	156	136	3.6		108.6		4.8			304.6		30				21.2	126	209.4		2.6	0.064		45.2	461.842
wildtype female	30094689	MVD013	wt	f	16.07.2008	2008-12-19	09.01.2009	156	136	3.8		107.2		5			280.4		36				21.6	133.6	197		2.6	0.074		54.4	500.824
wildtype female	30094691	MVD013	wt	f	16.07.2008	2008-12-19	09.01.2009	156	128	3.4		102.4		4.8			274.4		32				15.8	140	168		2.4	0.07		63	519.855
wildtype female	30094692	MVD013	wt	f	16.07.2008	2008-12-19	09.01.2009	156	134	3.2		106.2		5.2			328.2		34				27.6	135	186.8		2.8	0.062		57.2	506.262
Results clinical chemistry fed animals, 2nd sample age 22-23 weeks																														measured unsaturated iron binding capacity (UIBC)
Supplement 1, table 21 (yellow marked parameters)																															calculated total iron binding capacity (TIBC)
group	ID	strain	Phenotype	sex	DOB	Date	Date	age	Chol	TG	Gluc	NEFA
						sample collection	measured	days	mg/dl	mg/dl	mg/dl	mmol/l
mutant male	30094531	MVD013	het	m	13.07.2008	11.12.2008	11.12.2008	151	181.2	133	99.3	1.88
mutant male	30094534	MVD013	het	m	13.07.2008	11.12.2008	11.12.2008	151	165.9	121.5	109.9	1.88
mutant male	30094550	MVD013	het	m	13.07.2008	11.12.2008	11.12.2008	151	166.9	145.2	72.6	2.06
mutant male	30094553	MVD013	het	m	13.07.2008	11.12.2008	11.12.2008	151	156.9	137.5	45.4	1.88
mutant male	30094644	MVD013	het	m	16.07.2008	11.12.2008	11.12.2008	148	170.9	194.8	112.2	2.22
mutant male	30094688	MVD013	het	m	16.07.2008	11.12.2008	11.12.2008	148	157	142.4	144.5	1.98
mutant male	30094695	MVD013	het	m	16.07.2008	11.12.2008	11.12.2008	148	180.5	205.8	153.5	2.38
mutant male	30094702	MVD013	het	m	16.07.2008	11.12.2008	11.12.2008	148	183.8	198.7	110.5	2.3
mutant male	30094705	MVD013	het	m	16.07.2008	11.12.2008	11.12.2008	148	151.5	213.7	51.4	2.26
mutant male	30094987	MVD013	het	m	18.07.2008	11.12.2008	11.12.2008	146	174.7	164.7	140.7	2.02
wildtype male	30094552	MVD013	wt	m	13.07.2008	11.12.2008	11.12.2008	151	191	272.3	106.2	2.48
wildtype male	30094643	MVD013	wt	m	16.07.2008	11.12.2008	11.12.2008	148	189.6	201	108.6	2.16
wildtype male	30094679	MVD013	wt	m	16.07.2008	11.12.2008	11.12.2008	148	178.7	140.7	160.9	0.98
wildtype male	30094680	MVD013	wt	m	16.07.2008	11.12.2008	11.12.2008	148	174	162.3	110	1.9
wildtype male	30094682	MVD013	wt	m	16.07.2008	11.12.2008	11.12.2008	148	171.8	132.8	139.3	1.8
wildtype male	30094696	MVD013	wt	m	16.07.2008	11.12.2008	11.12.2008	148	191.4	242.3	179.3	2.3
wildtype male	30094985	MVD013	wt	m	16.07.2008	11.12.2008	11.12.2008	148	188.4	175.5	157.8	0.97
wildtype male	30094986	MVD013	wt	m	18.07.2008	11.12.2008	11.12.2008	146	177.7	246.4	170.3	2.08
mutant female	30094645	MVD013	het	f	16.07.2008	11.12.2008	11.12.2008	148	49	37.6	60.2	1
mutant female	30094646	MVD013	het	f	16.07.2008	11.12.2008	11.12.2008	148	118.5	268.9	114.6	2.44
mutant female	30094647	MVD013	het	f	16.07.2008	11.12.2008	11.12.2008	148	102.9	213.4	61.1	2.82
mutant female	30094683	MVD013	het	f	16.07.2008	11.12.2008	11.12.2008	148	112	261.4	49.4	2.74
mutant female	30094684	MVD013	het	f	16.07.2008	11.12.2008	11.12.2008	148	89.7	224.6	62.3	2.3
mutant female	30094685	MVD013	het	f	16.07.2008	11.12.2008	11.12.2008	148	103.3	160.2	73	2.22
mutant female	30094686	MVD013	het	f	16.07.2008	11.12.2008	11.12.2008	148	126.4	298.6	83	2.52
mutant female	30094706	MVD013	het	f	16.07.2008	11.12.2008	11.12.2008	148	128.7	162.8	54.6	2.4
mutant female	30094708	MVD013	het	f	16.07.2008	11.12.2008	11.12.2008	148	126.3	147.9	73.4	2.34
mutant female	30094990	MVD013	het	f	18.07.2008	11.12.2008	11.12.2008	146	133.4	175.8	95.7	2.28
wildtype female	30094525	MVD013	wt	f	12.07.2008	11.12.2008	11.12.2008	152	116.1	238	60.5	2.84
wildtype female	30094527	MVD013	wt	f	12.07.2008	11.12.2008	11.12.2008	152	121.3	218.7	122.2	2.38
wildtype female	30094528	MVD013	wt	f	12.07.2008	11.12.2008	11.12.2008	152	130.4	213.3	92	2.62
wildtype female	30094537	MVD013	wt	f	13.07.2008	11.12.2008	11.12.2008	151	148.1	323.4	92.2	2.98
wildtype female	30094548	MVD013	wt	f	13.07.2008	11.12.2008	11.12.2008	151	148.4	278	140.7	2.86
wildtype female	30094569	MVD013	wt	f	13.07.2008	11.12.2008	11.12.2008	151	135.5	176.1	89.8	2.04
wildtype female	30094570	MVD013	wt	f	13.07.2008	11.12.2008	11.12.2008	151	121.6	213.7	74	2.2
wildtype female	30094599	MVD013	wt	f	14.07.2008	11.12.2008	11.12.2008	150	110.2	282.1	129.5	2.88
wildtype female	30094699	MVD013	wt	f	16.07.2008	11.12.2008	11.12.2008	148	125.9	403	80.2	3.36
wildtype female	30094707	MVD013	wt	f	16.07.2008	11.12.2008	11.12.2008	148	135.4	193.5	116.9	2.4
Results clinical chemistry fasted mice, age 21-22 weeks
Supplement 1, table 19 (yellow marked parameters)

## Sheet: FACS and Bioplex
mouse id	strain	line	sex	group	birth	age	date measure	Acquired_cells_30000	CD3_express_T_cell	CD4_express_T_cell	CD8_express_T_cell	CD4_T_cell_CD25_expr	gamma-delta_T_cells	CD4_T_cell_CD62L_exp	CD4_T_cell_CD44_expr	L_selectin_exp_CD8	CD8_T_cell_CD44_expr	Gr1_CD11b_express	Monocyte_gate	NK_T_cells	NK_cell	CD19_express_B_cell	B_cell_IgD_high	B1_cells	B_cell_MHC_II_B220	NK_CD11b_express
						days		count	%	%	%	%	%	%	%	%	%	%	%	%	%	%	%	%	%	%
								EU_Number of leukocytes Over 30000	CD45+/T cells	CD45+/CD3+CD4+	CD45+/CD3+CD8+	CD3+CD4+/CD25+	CD45+/CD3+gammadeltaTCR+	CD3+CD4+/CD62L+	CD3+CD4+/CD44+	CD3+CD8+/CD62L+	CD3+CD8+/CD44+	CD45+/CD11b+Gr1+	CD45+/NK-Gr1-CD11b+	CD45+/CD5+NK+	CD45+/CD5-NK+	CD45+/B cells	B cells/IgD+	B cells/CD5+	B cells/B220+MHCclassII+	NK+/CD11b+
								ESLIM_018_001_010; live, CD45+; optional; number of leukocytes over 30000_x000D_	T cells (CD3+ cells; percentage of living leukocytes)	CD4+ T cells (percentage of living leukocytes)	CD8+ T cells (percentage of living leukocytes)	CD25+ CD4+ T cells (regulatory T cells; percentage of CD4+ T cells)	gamma-delta T cells; gdTCR+ CD3e+	L-selectin expressing CD4 T cells; CD4+CD3e+CD62L+	CD44 expressing CD4 T cells; CD4+CD3e+CD44+	L-selectin expressing CD8 T cells; CD8a+CD3e+CD62L+	CD44 expressing CD8 T cells; CD8a+CD3e+CD44+	Granulocytes (CD11b+Gr1++; as percentage of living leukocytes)	Monocytes (gated on non-NK cells, non-Granulocytes, CD11b+ cells; shown as percentage of living leukocytes)	NK T cells; NK+CD5+	NK cells (pregated on non-T ells; shown as percentage of living leukocytes)	B cells (CD19+ cells; percentage of living leukocytes)	B cells expressing high levels of IgD (as percentage of B cells)	B-1 cells; CD19+CD5+	MHC II and B220 co-expressing B cells; CD19+MHC II+B220+	CD11b expressing NK cells; CD11b+NK+CD5-
30094535	C3HeB/FeJ	MVD013	f	control	13.07.2008	158	2008-12-03	11453	28.1	15.3	11.6	3.43	2.11	19.5	54.2	42.3	40.9	28.1	8.2	_PNM-EQ_	_PNM-EQ_	27.5	88.6	3.58	44.2	_PNM-EQ_
30094622	C3HeB/FeJ	MVD013	f	control	15.07.2008	156	2008-12-03	17591	31	17.7	12.4	3.11	2.42	21.8	55.7	45.1	39.8	19.6	5.24	_PNM-EQ_	_PNM-EQ_	37.4	93.4	4.73	50.6	_PNM-EQ_
30094631	C3HeB/FeJ	MVD013	f	control	15.07.2008	156	2008-12-03	17266	32.3	18.6	12.7	3.71	1.33	17	56.1	38.6	48.4	17.1	7.24	_PNM-EQ_	_PNM-EQ_	38.1	93.4	3.31	55.1	_PNM-EQ_
30094633	C3HeB/FeJ	MVD013	f	control	15.07.2008	156	2008-12-03	27132	21.6	11.8	8.87	4.57	1.29	21.6	53	42.8	40.1	21.5	4.64	_PNM-EQ_	_PNM-EQ_	44.3	94.5	2.65	42.8	_PNM-EQ_
30094636	C3HeB/FeJ	MVD013	f	control	15.07.2008	156	2008-12-03	15389	32.8	18.2	13.5	3.24	1.49	29.1	60.2	55	46.7	19.2	6.53	_PNM-EQ_	_PNM-EQ_	35.4	94.1	3.61	56.1	_PNM-EQ_
30094687	C3HeB/FeJ	MVD013	f	control	16.07.2008	155	2008-12-03	21744	30	17.1	12	3.95	0.89	15.6	52.7	34.1	41.6	18.5	6.79	_PNM-EQ_	_PNM-EQ_	37.5	90	3.74	47.2	_PNM-EQ_
30094689	C3HeB/FeJ	MVD013	f	control	16.07.2008	155	2008-12-03	17190	33.6	18.8	13.4	4.11	1.13	17.9	56.5	39.3	49.7	14.7	7.4	_PNM-EQ_	_PNM-EQ_	36	92.9	4.15	57.2	_PNM-EQ_
30094691	C3HeB/FeJ	MVD013	f	control	16.07.2008	155	2008-12-03	14077	23.8	12.1	10.4	3.88	1.1	10.6	55.1	26.8	41.4	18.7	7.35	_PNM-EQ_	_PNM-EQ_	44.8	90	2.87	53.7	_PNM-EQ_
30094692	C3HeB/FeJ	MVD013	f	control	16.07.2008	155	2008-12-03	17239	30.6	17.5	11.7	3.88	1.02	11.4	63.3	29.3	50.8	16.8	6.57	_PNM-EQ_	_PNM-EQ_	34.3	90.1	5.05	47.9	_PNM-EQ_
30094517	C3HeB/FeJ	MVD013	f	mutant	12.07.2008	159	2008-12-03	8914	25.8	13.6	10.6	4.61	1.11	15	60	34.9	51.4	22.8	9.78	_PNM-EQ_	_PNM-EQ_	28.1	87.5	2.78	58	_PNM-EQ_
30094518	C3HeB/FeJ	MVD013	f	mutant	12.07.2008	159	2008-12-03	13082	24.9	13.1	10.7	5.54	1.13	20.7	57.9	42.4	46	38.8	4.61	_PNM-EQ_	_PNM-EQ_	25.6	88.8	3.33	55.8	_PNM-EQ_
30094519	C3HeB/FeJ	MVD013	f	mutant	12.07.2008	159	2008-12-03	11223	19.8	10.6	8.32	5.03	1.02	22.1	55	45.9	42.4	40.8	7.15	_PNM-EQ_	_PNM-EQ_	27.1	87.9	2.39	47.5	_PNM-EQ_
30094533	C3HeB/FeJ	MVD013	f	mutant	13.07.2008	158	2008-12-03	23049	26.3	14.1	10.6	4.07	1.03	17.2	63.1	39.4	51.8	33.9	8.81	_PNM-EQ_	_PNM-EQ_	25.9	90.2	3.32	46.7	_PNM-EQ_
30094544	C3HeB/FeJ	MVD013	f	mutant	13.07.2008	158	2008-12-03	9410	22.4	11.7	9.47	6.91	1.06	20.2	56.3	41.3	44.9	32.9	8.41	_PNM-EQ_	_PNM-EQ_	27.4	87.2	3.31	51.4	_PNM-EQ_
30094690	C3HeB/FeJ	MVD013	f	mutant	16.07.2008	155	2008-12-03	18059	31.4	16.3	13.7	3.68	1.12	22.8	57.4	41	46.7	20	7.04	_PNM-EQ_	_PNM-EQ_	34.5	91.1	3.54	52.8	_PNM-EQ_
30094693	C3HeB/FeJ	MVD013	f	mutant	16.07.2008	155	2008-12-03	12527	20.4	10.5	8.63	4.39	0.86	15.6	56.9	34	47.6	37.2	10	_PNM-EQ_	_PNM-EQ_	24.6	87.3	3.27	40.1	_PNM-EQ_
30094694	C3HeB/FeJ	MVD013	f	mutant	16.07.2008	155	2008-12-03	18314	22.6	11.2	9.78	5.28	0.94	11.6	56.3	26.6	44.3	32.6	8.72	_PNM-EQ_	_PNM-EQ_	27.8	86.8	4.08	54.5	_PNM-EQ_
30094698	C3HeB/FeJ	MVD013	f	mutant	16.07.2008	155	2008-12-03	5402	18.2	8.07	9.55	4.36	0.76	22.5	56.9	36.2	50.2	34.9	14.7	_PNM-EQ_	_PNM-EQ_	23.4	85.8	2.52	48.9	_PNM-EQ_
30094988	C3HeB/FeJ	MVD013	f	mutant	18.07.2008	153	2008-12-03	18386	14	7.01	6.03	5.35	0.67	15	56.2	32.7	42.5	46	6.94	_PNM-EQ_	_PNM-EQ_	26.9	89.7	2.03	50.4	_PNM-EQ_
30094989	C3HeB/FeJ	MVD013	f	mutant	18.07.2008	153	2008-12-03	11022	31	15.5	13.7	3.04	1.82	19.5	63.1	38.2	53.9	29.6	9.23	_PNM-EQ_	_PNM-EQ_	22.6	87.8	3.07	43.3	_PNM-EQ_
30094512	C3HeB/FeJ	MVD013	m	control	12.07.2008	158	2008-12-03	5174	32.8	21	11.3	3.04	1.57	16.4	60.7	32.9	48.1	18.5	6.74	_PNM-EQ_	_PNM-EQ_	25.5	85.8	3.76	39.7	_PNM-EQ_
30094514	C3HeB/FeJ	MVD013	m	control	12.07.2008	158	2008-12-03	9569	28.1	16.8	10.5	3.11	1.59	28.1	53.2	58.8	41.3	16.6	6.02	_PNM-EQ_	_PNM-EQ_	33.8	91.2	2.04	39.7	_PNM-EQ_
30094515	C3HeB/FeJ	MVD013	m	control	12.07.2008	158	2008-12-03	6864	24.9	14.5	9.94	2.21	2.94	46.6	57.2	68	43.4	27.3	6.57	_PNM-EQ_	_PNM-EQ_	29.3	91.4	2.54	39.3	_PNM-EQ_
30094516	C3HeB/FeJ	MVD013	m	control	12.07.2008	158	2008-12-03	6740	24.5	15.2	8.98	3.51	1.32	20.4	56.7	42.6	44.8	29.7	10	_PNM-EQ_	_PNM-EQ_	27.5	91.2	3.05	42.5	_PNM-EQ_
30094529	C3HeB/FeJ	MVD013	m	control	13.07.2008	157	2008-12-03	15861	30	18.4	10.8	3.67	1.39	26.5	59.4	50	46.7	24.4	6.91	_PNM-EQ_	_PNM-EQ_	25.6	90	4.84	46.9	_PNM-EQ_
30094530	C3HeB/FeJ	MVD013	m	control	13.07.2008	157	2008-12-03	8396	32.8	20.3	11.6	1.64	2.48	33.8	59.8	56.9	45.8	18.9	6.92	_PNM-EQ_	_PNM-EQ_	29.7	90.9	2.67	42	_PNM-EQ_
30094565	C3HeB/FeJ	MVD013	m	control	13.07.2008	157	2008-12-03	6629	26.8	15.2	10.8	2.28	2.04	25.2	59.5	48.1	48.4	19.1	5.82	_PNM-EQ_	_PNM-EQ_	32	90.6	3.34	35.9	_PNM-EQ_
30094566	C3HeB/FeJ	MVD013	m	control	13.07.2008	157	2008-12-03	6161	26.7	16.1	10.1	3.22	2.01	22	57.1	50.6	41.9	21.2	6.51	_PNM-EQ_	_PNM-EQ_	32.6	89.5	3.56	44.5	_PNM-EQ_
30094567	C3HeB/FeJ	MVD013	m	control	13.07.2008	157	2008-12-03	9892	26.2	15.7	9.52	3.79	0.88	16.7	57.9	33.1	52.9	36.2	6.72	_PNM-EQ_	_PNM-EQ_	22.3	88.8	3.07	50.8	_PNM-EQ_
30094513	C3HeB/FeJ	MVD013	m	mutant	12.07.2008	158	2008-12-03	10827	22.9	12.7	9.67	2.83	0.82	19.9	54.9	43.2	41.2	43.4	7.99	_PNM-EQ_	_PNM-EQ_	18.3	86.2	3.97	43.4	_PNM-EQ_
30094520	C3HeB/FeJ	MVD013	m	mutant	12.07.2008	158	2008-12-03	7981	20.2	9.79	6.44	4.61	0.99	9.35	67.6	23.3	55.4	49.7	6.01	_PNM-EQ_	_PNM-EQ_	21.3	90.6	1.88	58.2	_PNM-EQ_
30094538	C3HeB/FeJ	MVD013	m	mutant	13.07.2008	157	2008-12-03	12880	22.2	12.4	9.1	4.08	0.72	13.3	58.2	36.3	45	24.8	7.19	_PNM-EQ_	_PNM-EQ_	34.2	90	1.66	44.2	_PNM-EQ_
30094545	C3HeB/FeJ	MVD013	m	mutant	13.07.2008	157	2008-12-03	10970	24.2	13.8	9.82	3.64	0.95	18.4	56.5	34.1	48.5	33.6	7.95	_PNM-EQ_	_PNM-EQ_	23.4	86.2	3.94	45	_PNM-EQ_
30094546	C3HeB/FeJ	MVD013	m	mutant	13.07.2008	157	2008-12-03	15366	24.8	13.5	9.46	3.47	0.85	15.2	63	31.5	49.9	40.1	8.91	_PNM-EQ_	_PNM-EQ_	21.2	90.1	3.27	52.1	_PNM-EQ_
30094568	C3HeB/FeJ	MVD013	m	mutant	13.07.2008	157	2008-12-03	12516	29.4	18.4	10.3	3.31	0.96	16.5	57.7	35	49.1	21	5.43	_PNM-EQ_	_PNM-EQ_	30.7	89.6	4.09	41.5	_PNM-EQ_
30094591	C3HeB/FeJ	MVD013	m	mutant	16.07.2008	154	2008-12-03	11235	25.6	13.5	11	4.15	0.9	14	57.5	28.8	46.6	38.4	8.37	_PNM-EQ_	_PNM-EQ_	22.9	88.3	3.2	48.1	_PNM-EQ_
30094597	C3HeB/FeJ	MVD013	m	mutant	14.07.2008	156	2008-12-03	12428	30.7	19.5	10.6	3.14	2.12	37.8	57.8	59	47.1	34.1	6.57	_PNM-EQ_	_PNM-EQ_	19.3	89.6	4.15	41	_PNM-EQ_
30094628	C3HeB/FeJ	MVD013	m	mutant	15.07.2008	155	2008-12-03	17168	28.2	14.2	12.9	3.48	1.01	18.9	54.8	40.6	46.3	28.5	8.94	_PNM-EQ_	_PNM-EQ_	25	89	2.56	43.8	_PNM-EQ_
30094629	C3HeB/FeJ	MVD013	m	mutant	15.07.2008	155	2008-12-03	12190	21.9	11.3	10.6	2.62	0.85	19.1	63.2	41.7	51.1	36.8	8.89	_PNM-EQ_	_PNM-EQ_	23.7	85.7	2.93	45	_PNM-EQ_
30094632	C3HeB/FeJ	MVD013	m	mutant	15.07.2008	155	2008-12-03	19342	33	19.1	12.7	3.09	1.65	34.2	62.5	59	50.7	11.3	4.91	_PNM-EQ_	_PNM-EQ_	33.8	91.5	3.97	34.9	_PNM-EQ_
Result FACS analysis
Supplement 1, Table 24																				_PNM-EQ_: Parameter not measured, equipment problem
mouse id	strain	line	sex		birth	age	date	IgM	IgA	IgG1	IgG2a	IgG2b	IgG3	IgE
						days		µg/ml	µg/ml	µg/ml	µg/ml	µg/ml	µg/ml	ng/ml
								Ig M	Ig A	Ig G1	Ig G2a	Ig G2b	Ig G3	IgE
30094535	C3HeB/FeJ	MVD013	f	controls	13.07.2008	158	2008-12-03	743.15	1383.64	357.71	1055.95	214.36	932.66	114.8
30094622	C3HeB/FeJ	MVD013	f	controls	15.07.2008	156	2008-12-03	1328.32	_PNM-SL_	776	_PNM-SL_	552.01	823.17	59.9
30094631	C3HeB/FeJ	MVD013	f	controls	15.07.2008	156	2008-12-03	827.63	1294.67	579.34	1163.9	564.3	430.46	100
30094633	C3HeB/FeJ	MVD013	f	controls	15.07.2008	156	2008-12-03	634.67	981.18	381.35	695.98	645	313.03	24.6
30094636	C3HeB/FeJ	MVD013	f	controls	15.07.2008	156	2008-12-03	831.72	666.58	515.9	2038.23	559.91	792.18	201.3
30094687	C3HeB/FeJ	MVD013	f	controls	16.07.2008	155	2008-12-03	657.33	673.32	364.55	1602.96	276.43	398.41	134.3
30094689	C3HeB/FeJ	MVD013	f	controls	16.07.2008	155	2008-12-03	802.14	1099.66	_PNM-SL_	1098.84	333.27	363.03	79.1
30094691	C3HeB/FeJ	MVD013	f	controls	16.07.2008	155	2008-12-03	1042.59	545.61	344.81	1053.39	273.71	542.88	39.3
30094692	C3HeB/FeJ	MVD013	f	controls	16.07.2008	155	2008-12-03	581.34	730.95	737.56	494.92	222.23	373.12	154.1
30094517	C3HeB/FeJ	MVD013	f	mutant	12.07.2008	159	2008-12-03	676.04	993.1	372.14	_PNM-SL_	966.98	787.27	54.3
30094518	C3HeB/FeJ	MVD013	f	mutant	12.07.2008	159	2008-12-03	628.05	1275.76	353.42	2187.85	579.3	1571.42	100.8
30094519	C3HeB/FeJ	MVD013	f	mutant	12.07.2008	159	2008-12-03	726.99	1434.84	524.22	_PNM-SL_	754.81	571.55	181.8
30094533	C3HeB/FeJ	MVD013	f	mutant	13.07.2008	158	2008-12-03	1286.51	1633.94	492.61	_PNM-SL_	618.52	1846.59	_PNM-EQ_
30094544	C3HeB/FeJ	MVD013	f	mutant	13.07.2008	158	2008-12-03	833.85	1420.67	378.47	2258.33	776.79	1582.29	119.4
30094690	C3HeB/FeJ	MVD013	f	mutant	16.07.2008	155	2008-12-03	853.36	1151.42	838.03	2130.6	1015.63	_PNM-SL_	236.6
30094693	C3HeB/FeJ	MVD013	f	mutant	16.07.2008	155	2008-12-03	700.41	1438.6	423.69	2063.4	719.32	544.08	135.8
30094694	C3HeB/FeJ	MVD013	f	mutant	16.07.2008	155	2008-12-03	614.91	802.74	_PNM-SL_	1417.02	563.24	1106.4	107.1
30094698	C3HeB/FeJ	MVD013	f	mutant	16.07.2008	155	2008-12-03	481.89	1088.1	386.95	1948.26	540.26	556.52	179.7
30094988	C3HeB/FeJ	MVD013	f	mutant	18.07.2008	153	2008-12-03	1967.24	2222.38	1134.42	_PNM-SL_	1040.83	_PNM-SL_	389.4
30094989	C3HeB/FeJ	MVD013	f	mutant	18.07.2008	153	2008-12-03	778.18	1247.05	387.81	1715.99	628.09	859.97	157.6
30094512	C3HeB/FeJ	MVD013	m	controls	12.07.2008	158	2008-12-03	436.64	438.14	278.11	344.82	92.48	318.24	_PNM-EQ_
30094514	C3HeB/FeJ	MVD013	m	controls	12.07.2008	158	2008-12-03	553.1	556.03	106.19	454.17	108.96	412.87	_PNM-EQ_
30094515	C3HeB/FeJ	MVD013	m	controls	12.07.2008	158	2008-12-03	605.76	428.45	298.2	534.08	85.77	392.68	_PNM-EQ_
30094516	C3HeB/FeJ	MVD013	m	controls	12.07.2008	158	2008-12-03	496.24	824.94	341.74	1323.73	164.91	500.15	_PNM-EQ_
30094529	C3HeB/FeJ	MVD013	m	controls	13.07.2008	157	2008-12-03	614.39	669.8	360.01	939.44	131.71	312.27	_PNM-EQ_
30094530	C3HeB/FeJ	MVD013	m	controls	13.07.2008	157	2008-12-03	729.69	658.6	296.9	1139.26	165	363.03	_PNM-EQ_
30094565	C3HeB/FeJ	MVD013	m	controls	13.07.2008	157	2008-12-03	562.83	330.43	_PNM-SL_	398.36	107.81	808.21	_PNM-EQ_
30094566	C3HeB/FeJ	MVD013	m	controls	13.07.2008	157	2008-12-03	384.14	795.02	286.89	600.11	129.34	367.49	_PNM-EQ_
30094567	C3HeB/FeJ	MVD013	m	controls	13.07.2008	157	2008-12-03	521.37	782.23	347.1	642.24	103.52	307.96	_PNM-EQ_
30094513	C3HeB/FeJ	MVD013	m	mutants	12.07.2008	158	2008-12-03	626.4	429.62	339.74	827.8	223.59	698.7	_PNM-EQ_
30094520	C3HeB/FeJ	MVD013	m	mutants	12.07.2008	158	2008-12-03	609.89	2043.71	557.28	2027.23	537.5	367.38	_PNM-EQ_
30094538	C3HeB/FeJ	MVD013	m	mutants	13.07.2008	157	2008-12-03	811.31	889.46	323.11	1521.02	357.15	655.93	_PNM-EQ_
30094545	C3HeB/FeJ	MVD013	m	mutants	13.07.2008	157	2008-12-03	577.19	870.47	366.09	1815.68	404.56	778.05	_PNM-EQ_
30094546	C3HeB/FeJ	MVD013	m	mutants	13.07.2008	157	2008-12-03	652.75	1684.86	504	_PNM-SL_	440.64	412.16	_PNM-EQ_
30094568	C3HeB/FeJ	MVD013	m	mutants	13.07.2008	157	2008-12-03	594.28	718.61	319.11	930.57	409.12	633.2	_PNM-EQ_
30094591	C3HeB/FeJ	MVD013	m	mutants	16.07.2008	154	2008-12-03	704.06	1279.26	353.08	1189.95	122.57	1055.59	_PNM-EQ_
30094597	C3HeB/FeJ	MVD013	m	mutants	14.07.2008	156	2008-12-03	700.93	2496.13	409.43	1843.76	533.06	871.95	_PNM-EQ_
30094628	C3HeB/FeJ	MVD013	m	mutants	15.07.2008	155	2008-12-03	726.32	1652.35	360.72	2126.09	258.9	666.91	_PNM-EQ_
30094629	C3HeB/FeJ	MVD013	m	mutants	15.07.2008	155	2008-12-03	646.22	838.69	339.58	1459.56	441.83	435.28	_PNM-EQ_
30094632	C3HeB/FeJ	MVD013	m	mutants	15.07.2008	155	2008-12-03	559.9	578.11	384.35	1160.9	131.38	422.13	_PNM-EQ_
Bioplex results
Supplement 1, Table 26								_PNM-SL_: No data, sample problem						_PNM-EQ_: Parameter not measured, equipment problem

## Sheet: Glucose Tolerance Test
group	ID	sex	date of birth	line	body weight	glucose dose	start	phenotype	0	15	30	60	120	test date	date fasting	time fasting
mutant	30094531	m	13.07.2008	MVD013	25.6	0.26	07:45:00	het	66	239	247	159	72	2008-11-25	2008-11-24	17:15:00
mutant	30094534	m	13.07.2008	MVD013	26.9	0.27	07:46:00	het	66	159	251	120	73	2008-11-25	2008-11-24	17:15:00
mutant	30094550	m	13.07.2008	MVD013	29.1	0.29	07:47:00	het	65	200	219	186	70	2008-11-25	2008-11-24	17:15:00
mutant	30094553	m	13.07.2008	MVD013	26.1	0.26	07:48:00	het	73	190	213	126	79	2008-11-25	2008-11-24	17:15:00
mutant	30094644	m	16.07.2008	MVD013	29.4	0.29	07:50:00	het	68	174	213	164	73	2008-11-25	2008-11-24	17:15:00
mutant	30094702	m	16.07.2008	MVD013	31.3	0.31	07:51:00	het	68	229	188	110	74	2008-11-25	2008-11-24	17:15:00
mutant	30094688	m	16.07.2008	MVD013	28.4	0.28	08:18:00	het	66	203	179	105	129	2008-11-25	2008-11-24	17:15:00
mutant	30094695	m	16.07.2008	MVD013	30.6	0.31	08:19:00	het	68	283	256	140	76	2008-11-25	2008-11-24	17:15:00
mutant	30094705	m	16.07.2008	MVD013	29.8	0.3	08:21:00	het	72	254	230	149	82	2008-11-25	2008-11-24	17:15:00
mutant	30094987	m	18.07.2008	MVD013	28.5	0.29	08:24:00	het	74	181	221	124	87	2008-11-25	2008-11-24	17:15:00
control	30094552	m	13.07.2008	MVD013	30.2	0.3	07:47:00	wt	86	266	302	161	103	2008-11-25	2008-11-24	17:15:00
control	30094643	m	16.07.2008	MVD013	28.9	0.29	07:49:00	wt	87	215	245	160	131	2008-11-25	2008-11-24	17:15:00
control	30094679	m	16.07.2008	MVD013	25.4	0.25	08:15:00	wt	125	285	296	179	112	2008-11-25	2008-11-24	17:15:00
control	30094680	m	16.07.2008	MVD013	25.7	0.26	08:16:00	wt	103	317	295	150	85	2008-11-25	2008-11-24	17:15:00
control	30094682	m	16.07.2008	MVD013	25.4	0.25	08:17:00	wt	91	247	240	122	104	2008-11-25	2008-11-24	17:15:00
control	30094696	m	16.07.2008	MVD013	34	0.34	08:20:00	wt	99	291	239	165	138	2008-11-25	2008-11-24	17:15:00
control	30094985	m	18.07.2008	MVD013	30.4	0.3	08:22:00	wt	86	297	267	155	112	2008-11-25	2008-11-24	17:15:00
control	30094986	m	18.07.2008	MVD013	30.7	0.31	08:23:00	wt	82	202	228	142	109	2008-11-25	2008-11-24	17:15:00
mutant	30094683	f	16.07.2008	MVD013	24.9	0.25	07:06:00	het	62	179	153	115	77	2008-11-26	2008-11-25	16:50:00
mutant	30094684	f	16.07.2008	MVD013	24.1	0.24	07:07:00	het	56	170	183	95	66	2008-11-26	2008-11-25	16:50:00
mutant	30094685	f	16.07.2008	MVD013	21.7	0.22	07:07:00	het	53	199	169	101	77	2008-11-26	2008-11-25	16:50:00
mutant	30094686	f	16.07.2008	MVD013	23.9	0.24	07:08:00	het	59	259	236	124	65	2008-11-26	2008-11-25	16:50:00
mutant	30094706	f	16.07.2008	MVD013	27.6	0.28	07:09:00	het	74	199	191	109	79	2008-11-26	2008-11-25	16:50:00
mutant	30094645	f	16.07.2008	MVD013	25.9	0.26	08:43:00	het	71	224	143	91	96	2008-11-26	2008-11-25	16:50:00
mutant	30094646	f	16.07.2008	MVD013	23	0.23	08:44:00	het	68	162	120	97	107	2008-11-26	2008-11-25	16:50:00
mutant	30094647	f	16.07.2008	MVD013	23.8	0.24	08:45:00	het	60	175	143	101	84	2008-11-26	2008-11-25	16:50:00
mutant	30094708	f	16.07.2008	MVD013	24.5	0.25	08:48:00	het	62	173	190	101	88	2008-11-26	2008-11-25	16:50:00
mutant	30094990	f	18.07.2008	MVD013	24.5	0.25	08:49:00	het	61	197	154	105	62	2008-11-26	2008-11-25	16:50:00
control	30094525	f	12.07.2008	MVD013	23.4	0.23	07:01:00	wt	65	196	230	137	86	2008-11-26	2008-11-25	16:50:00
control	30094527	f	12.07.2008	MVD013	24	0.24	07:02:00	wt	69	318	257	130	69	2008-11-26	2008-11-25	16:50:00
control	30094528	f	12.07.2008	MVD013	21.4	0.21	07:03:00	wt	61	207	212	122	91	2008-11-26	2008-11-25	16:50:00
control	30094537	f	13.07.2008	MVD013	24.6	0.25	07:04:00	wt	42	228	210	122	61	2008-11-26	2008-11-25	16:50:00
control	30094548	f	13.07.2008	MVD013	27.1	0.27	07:05:00	wt	48	214	226	140	70	2008-11-26	2008-11-25	16:50:00
control	30094569	f	13.07.2008	MVD013	24.4	0.24	08:40:00	wt	73	202	141	130	74	2008-11-26	2008-11-25	16:50:00
control	30094570	f	13.07.2008	MVD013	28.6	0.29	08:41:00	wt	75	192	180	105	118	2008-11-26	2008-11-25	16:50:00
control	30094599	f	14.07.2008	MVD013	39	0.29	08:42:00	wt	70	223	238	163	97	2008-11-26	2008-11-25	16:50:00
control	30094699	f	16.07.2008	MVD013	30.1	0.3	08:46:00	wt	76	217	146	114	81	2008-11-26	2008-11-25	16:50:00
control	30094707	f	16.07.2008	MVD013	30.6	0.31	08:47:00	wt	77	205	212	165	121	2008-11-26	2008-11-25	16:50:00
IpGTT Results										glucose levels (mg/dl)
Supplement 1, Figures page 2

## Sheet: Steroids
mouse id	sex	strain	line	group	birth	age	ear	origin	DHEA	Testosterone
									pg/ml	ng/ml
									DHEA	Testosteron
30094633	f	C3HeB/FeJ	MVD013	control	15.07.2008	156	3	mating	106.5	0.126
30094689	f	C3HeB/FeJ	MVD013	control	16.07.2008	155	9	mating	46.6	0.09
30094636	f	C3HeB/FeJ	MVD013	control	15.07.2008	156	90	mating	119.2	0.108
30094691	f	C3HeB/FeJ	MVD013	control	16.07.2008	155	60	mating	56.2	_bLOQ_
30094631	f	C3HeB/FeJ	MVD013	control	15.07.2008	156	80	mating	75.2	0.148
30094687	f	C3HeB/FeJ	MVD013	control	16.07.2008	155	4	mating	70	0.125
30094692	f	C3HeB/FeJ	MVD013	control	16.07.2008	155	3	mating	31.2	0.081
30094622	f	C3HeB/FeJ	MVD013	control	15.07.2008	156	6	mating	35.7	0.101
30094535	f	C3HeB/FeJ	MVD013	control	13.07.2008	158	80	mating	66.5	0.193
30094693	f	C3HeB/FeJ	MVD013	mutant	16.07.2008	155	7	mating	_bLOQ_	_bLOQ_
30094519	f	C3HeB/FeJ	MVD013	mutant	12.07.2008	159	20	mating	62.7	0.102
30094694	f	C3HeB/FeJ	MVD013	mutant	16.07.2008	155	40	mating	20.4	0.132
30094989	f	C3HeB/FeJ	MVD013	mutant	18.07.2008	153	9	mating	8.3	0.189
30094517	f	C3HeB/FeJ	MVD013	mutant	12.07.2008	159	1	mating	73.6	0.076
30094518	f	C3HeB/FeJ	MVD013	mutant	12.07.2008	159	6	mating	65.2	0.082
30094544	f	C3HeB/FeJ	MVD013	mutant	13.07.2008	158	10	mating	_bLOQ_	0.083
30094533	f	C3HeB/FeJ	MVD013	mutant	13.07.2008	158	10	mating	22.7	0.113
30094988	f	C3HeB/FeJ	MVD013	mutant	18.07.2008	153	4	mating	_bLOQ_	2.259
30094690	f	C3HeB/FeJ	MVD013	mutant	16.07.2008	155	10	mating	37	0.072
30094698	f	C3HeB/FeJ	MVD013	mutant	16.07.2008	155	90	mating	6.9	0.202
30094512	m	C3HeB/FeJ	MVD013	control	12.07.2008	158	1	mating	5.9	7.486
30094515	m	C3HeB/FeJ	MVD013	control	12.07.2008	158	80	mating	38.9	0.501
30094530	m	C3HeB/FeJ	MVD013	control	13.07.2008	157	30	mating	_bLOQ_	_AUL_
30094529	m	C3HeB/FeJ	MVD013	control	13.07.2008	157	10	mating	53.4	3.83
30094516	m	C3HeB/FeJ	MVD013	control	12.07.2008	158	4	mating	19.2	0.337
30094514	m	C3HeB/FeJ	MVD013	control	12.07.2008	158	20	mating	10.8	4.935
30094632	m	C3HeB/FeJ	MVD013	control	15.07.2008	155	20	mating	55.1	0.897
30094565	m	C3HeB/FeJ	MVD013	control	13.07.2008	157	1	mating	31.3	0.624
30094591	m	C3HeB/FeJ	MVD013	control	16.07.2008	154	80	mating	_bLOQ_	0.027
30094566	m	C3HeB/FeJ	MVD013	control	13.07.2008	157	6	mating	22	0.449
30094567	m	C3HeB/FeJ	MVD013	control	13.07.2008	157	20	mating	15.2	0.209
30094568	m	C3HeB/FeJ	MVD013	mutant	13.07.2008	157	80	mating	_bLOQ_	0.665
30094628	m	C3HeB/FeJ	MVD013	mutant	15.07.2008	155	1	mating	104.1	1.19
30094538	m	C3HeB/FeJ	MVD013	mutant	13.07.2008	157	80	mating	_bLOQ_	0.343
30094513	m	C3HeB/FeJ	MVD013	mutant	12.07.2008	158	6	mating	29.9	0.449
30094546	m	C3HeB/FeJ	MVD013	mutant	13.07.2008	157	6	mating	105.1	0.733
30094597	m	C3HeB/FeJ	MVD013	mutant	14.07.2008	156	20	mating	_bLOQ_	4.087
30094545	m	C3HeB/FeJ	MVD013	mutant	13.07.2008	157	1	mating	32	1.783
30094520	m	C3HeB/FeJ	MVD013	mutant	12.07.2008	158	9	mating	23.6	0.293
30094629	m	C3HeB/FeJ	MVD013	mutant	15.07.2008	155	6	mating	8	0.999
Results steroid measurements									_bLOQ_: below limit of quantification
Supplement 1, Table 28									_AUL_: above upper linear range of the test

## Sheet: Blood Pressure
mouse id			30094699	30094643	30094551	30094706	30094647	30094525	30094646	30094707	30094684	30094534	30094985	30094550	30094680	30094570	30094695	30094531	30094682	30094685	30094552	30094990	30094708	30094679	30094569	30094537	30094599	30094642	30094527	30094645	30094688	30094702	30094705	30094987	30094548	30094553	30094986	30094683	30094686	30094528	30094644	30094696
sex			f	m	m	f	f	f	f	f	f	m	m	m	m	f	m	m	m	f	m	f	f	m	f	f	f	m	f	f	m	m	m	m	f	m	m	f	f	f	m	m
strain			C3HeB/FeJ	C3HeB/FeJ	C3HeB/FeJ	C3HeB/FeJ	C3HeB/FeJ	C3HeB/FeJ	C3HeB/FeJ	C3HeB/FeJ	C3HeB/FeJ	C3HeB/FeJ	C3HeB/FeJ	C3HeB/FeJ	C3HeB/FeJ	C3HeB/FeJ	C3HeB/FeJ	C3HeB/FeJ	C3HeB/FeJ	C3HeB/FeJ	C3HeB/FeJ	C3HeB/FeJ	C3HeB/FeJ	C3HeB/FeJ	C3HeB/FeJ	C3HeB/FeJ	C3HeB/FeJ	C3HeB/FeJ	C3HeB/FeJ	C3HeB/FeJ	C3HeB/FeJ	C3HeB/FeJ	C3HeB/FeJ	C3HeB/FeJ	C3HeB/FeJ	C3HeB/FeJ	C3HeB/FeJ	C3HeB/FeJ	C3HeB/FeJ	C3HeB/FeJ	C3HeB/FeJ	C3HeB/FeJ
line			MVD013	MVD013	MVD013	MVD013	MVD013	MVD013	MVD013	MVD013	MVD013	MVD013	MVD013	MVD013	MVD013	MVD013	MVD013	MVD013	MVD013	MVD013	MVD013	MVD013	MVD013	MVD013	MVD013	MVD013	MVD013	MVD013	MVD013	MVD013	MVD013	MVD013	MVD013	MVD013	MVD013	MVD013	MVD013	MVD013	MVD013	MVD013	MVD013	MVD013
birth			16.07.2008	16.07.2008	13.07.2008	16.07.2008	16.07.2008	12.07.2008	16.07.2008	16.07.2008	16.07.2008	13.07.2008	18.07.2008	13.07.2008	16.07.2008	13.07.2008	16.07.2008	13.07.2008	16.07.2008	16.07.2008	13.07.2008	18.07.2008	16.07.2008	16.07.2008	13.07.2008	13.07.2008	14.07.2008	16.07.2008	12.07.2008	16.07.2008	16.07.2008	16.07.2008	16.07.2008	18.07.2008	13.07.2008	13.07.2008	18.07.2008	16.07.2008	16.07.2008	12.07.2008	16.07.2008	16.07.2008
age	days		154	154	121	149	154	158	154	149	154	152	151	152	154	157	154	156	154	154	152	147	149	154	157	152	156	121	158	152	154	154	154	152	152	152	152	154	153	157	154	154
datetime_proc_start		Date/time of procedure start	2008-11-12 00:00:00	2008-11-11 00:00:00	2008-11-11 00:00:00	2008-11-11 00:00:00	2008-11-13 00:00:00	2008-11-11 00:00:00	2008-11-11 00:00:00	2008-11-12 00:00:00	2008-11-13 00:00:00	2008-11-12 00:00:00	2008-11-11 00:00:00	2008-11-11 00:00:00	2008-11-11 00:00:00	2008-11-11 00:00:00	2008-11-11 00:00:00	2008-11-11 00:00:00	2008-11-11 00:00:00	2008-11-11 00:00:00	2008-11-11 00:00:00	2008-11-11 00:00:00	2008-11-11 00:00:00	2008-11-12 00:00:00	2008-11-11 00:00:00	2008-11-12 00:00:00	2008-11-11 00:00:00	2008-11-11 00:00:00	2008-11-11 00:00:00	2008-11-11 00:00:00	2008-11-11 00:00:00	2008-11-11 00:00:00	2008-11-11 00:00:00	2008-11-11 00:00:00	2008-11-11 00:00:00	2008-11-12 00:00:00	2008-11-11 00:00:00	2008-11-11 00:00:00	2008-11-11 00:00:00	2008-11-11 00:00:00	2008-11-11 00:00:00	2008-11-11 00:00:00
SBP	mm Hg	Systolic blood pressure	[n/a]	[n/a]	_DIED_	[n/a]	[n/a]	[n/a]	[n/a]	[n/a]	[n/a]	[n/a]	[n/a]	[n/a]	[n/a]	[n/a]	[n/a]	[n/a]	[n/a]	[n/a]	[n/a]	[n/a]	[n/a]	[n/a]	[n/a]	[n/a]	[n/a]	[n/a]	[n/a]	[n/a]	[n/a]	[n/a]	[n/a]	[n/a]	[n/a]	[n/a]	[n/a]	[n/a]	[n/a]	[n/a]	[n/a]	[n/a]
DBP	mm Hg	Diastolic blood pressure	[n/a]	[n/a]	_DIED_	[n/a]	[n/a]	[n/a]	[n/a]	[n/a]	[n/a]	[n/a]	[n/a]	[n/a]	[n/a]	[n/a]	[n/a]	[n/a]	[n/a]	[n/a]	[n/a]	[n/a]	[n/a]	[n/a]	[n/a]	[n/a]	[n/a]	[n/a]	[n/a]	[n/a]	[n/a]	[n/a]	[n/a]	[n/a]	[n/a]	[n/a]	[n/a]	[n/a]	[n/a]	[n/a]	[n/a]	[n/a]
MAP	mm Hg	Mean arterial pressure	[n/a]	[n/a]	_DIED_	[n/a]	[n/a]	[n/a]	[n/a]	[n/a]	[n/a]	[n/a]	[n/a]	[n/a]	[n/a]	[n/a]	[n/a]	[n/a]	[n/a]	[n/a]	[n/a]	[n/a]	[n/a]	[n/a]	[n/a]	[n/a]	[n/a]	[n/a]	[n/a]	[n/a]	[n/a]	[n/a]	[n/a]	[n/a]	[n/a]	[n/a]	[n/a]	[n/a]	[n/a]	[n/a]	[n/a]	[n/a]
Pulse	bpm	Pulse	[n/a]	[n/a]	_DIED_	[n/a]	[n/a]	[n/a]	[n/a]	[n/a]	[n/a]	[n/a]	[n/a]	[n/a]	[n/a]	[n/a]	[n/a]	[n/a]	[n/a]	[n/a]	[n/a]	[n/a]	[n/a]	[n/a]	[n/a]	[n/a]	[n/a]	[n/a]	[n/a]	[n/a]	[n/a]	[n/a]	[n/a]	[n/a]	[n/a]	[n/a]	[n/a]	[n/a]	[n/a]	[n/a]	[n/a]	[n/a]
SBP_45	mm Hg	Systolic blood pressure	[n/a]	[n/a]	[n/a]	[n/a]	[n/a]	[n/a]	[n/a]	[n/a]	[n/a]	[n/a]	[n/a]	[n/a]	[n/a]	146	119	[n/a]	[n/a]	[n/a]	[n/a]	[n/a]	[n/a]	[n/a]	[n/a]	[n/a]	[n/a]	[n/a]	[n/a]	135	[n/a]	116	[n/a]	[n/a]	[n/a]	[n/a]	[n/a]	[n/a]	[n/a]	[n/a]	[n/a]	[n/a]
SBP_46	mm Hg	Systolic blood pressure	[n/a]	[n/a]	[n/a]	[n/a]	[n/a]	[n/a]	[n/a]	[n/a]	[n/a]	[n/a]	[n/a]	[n/a]	[n/a]	138	124	[n/a]	[n/a]	[n/a]	[n/a]	[n/a]	[n/a]	[n/a]	[n/a]	[n/a]	[n/a]	[n/a]	[n/a]	127	[n/a]	117	[n/a]	[n/a]	[n/a]	[n/a]	[n/a]	[n/a]	[n/a]	[n/a]	[n/a]	[n/a]
SBP_47	mm Hg	Systolic blood pressure	[n/a]	[n/a]	[n/a]	[n/a]	[n/a]	[n/a]	[n/a]	[n/a]	[n/a]	[n/a]	[n/a]	[n/a]	[n/a]	126	121	[n/a]	[n/a]	[n/a]	[n/a]	[n/a]	[n/a]	[n/a]	[n/a]	[n/a]	[n/a]	[n/a]	[n/a]	[n/a]	[n/a]	125	[n/a]	[n/a]	[n/a]	[n/a]	[n/a]	[n/a]	[n/a]	[n/a]	[n/a]	[n/a]
SBP_48	mm Hg	Systolic blood pressure	[n/a]	[n/a]	[n/a]	[n/a]	[n/a]	[n/a]	[n/a]	[n/a]	[n/a]	[n/a]	[n/a]	[n/a]	[n/a]	126	[n/a]	[n/a]	[n/a]	[n/a]	[n/a]	[n/a]	[n/a]	[n/a]	[n/a]	[n/a]	[n/a]	[n/a]	[n/a]	[n/a]	[n/a]	117	[n/a]	[n/a]	[n/a]	[n/a]	[n/a]	[n/a]	[n/a]	[n/a]	[n/a]	[n/a]
SBP_49	mm Hg	Systolic blood pressure	[n/a]	[n/a]	[n/a]	[n/a]	[n/a]	[n/a]	[n/a]	[n/a]	[n/a]	[n/a]	[n/a]	[n/a]	[n/a]	[n/a]	[n/a]	[n/a]	[n/a]	[n/a]	[n/a]	[n/a]	[n/a]	[n/a]	[n/a]	[n/a]	[n/a]	[n/a]	[n/a]	[n/a]	[n/a]	113	[n/a]	[n/a]	[n/a]	[n/a]	[n/a]	[n/a]	[n/a]	[n/a]	[n/a]	[n/a]
DBP_45	mm Hg	Diastolic blood pressure	[n/a]	[n/a]	[n/a]	[n/a]	[n/a]	[n/a]	[n/a]	[n/a]	[n/a]	[n/a]	[n/a]	[n/a]	[n/a]	137	113	[n/a]	[n/a]	[n/a]	[n/a]	[n/a]	[n/a]	[n/a]	[n/a]	[n/a]	[n/a]	[n/a]	[n/a]	125	[n/a]	92	[n/a]	[n/a]	[n/a]	[n/a]	[n/a]	[n/a]	[n/a]	[n/a]	[n/a]	[n/a]
DBP_46	mm Hg	Diastolic blood pressure	[n/a]	[n/a]	[n/a]	[n/a]	[n/a]	[n/a]	[n/a]	[n/a]	[n/a]	[n/a]	[n/a]	[n/a]	[n/a]	133	110	[n/a]	[n/a]	[n/a]	[n/a]	[n/a]	[n/a]	[n/a]	[n/a]	[n/a]	[n/a]	[n/a]	[n/a]	86	[n/a]	101	[n/a]	[n/a]	[n/a]	[n/a]	[n/a]	[n/a]	[n/a]	[n/a]	[n/a]	[n/a]
DBP_47	mm Hg	Diastolic blood pressure	[n/a]	[n/a]	[n/a]	[n/a]	[n/a]	[n/a]	[n/a]	[n/a]	[n/a]	[n/a]	[n/a]	[n/a]	[n/a]	104	116	[n/a]	[n/a]	[n/a]	[n/a]	[n/a]	[n/a]	[n/a]	[n/a]	[n/a]	[n/a]	[n/a]	[n/a]	[n/a]	[n/a]	93	[n/a]	[n/a]	[n/a]	[n/a]	[n/a]	[n/a]	[n/a]	[n/a]	[n/a]	[n/a]
DBP_48	mm Hg	Diastolic blood pressure	[n/a]	[n/a]	[n/a]	[n/a]	[n/a]	[n/a]	[n/a]	[n/a]	[n/a]	[n/a]	[n/a]	[n/a]	[n/a]	122	[n/a]	[n/a]	[n/a]	[n/a]	[n/a]	[n/a]	[n/a]	[n/a]	[n/a]	[n/a]	[n/a]	[n/a]	[n/a]	[n/a]	[n/a]	106	[n/a]	[n/a]	[n/a]	[n/a]	[n/a]	[n/a]	[n/a]	[n/a]	[n/a]	[n/a]
DBP_49	mm Hg	Diastolic blood pressure	[n/a]	[n/a]	[n/a]	[n/a]	[n/a]	[n/a]	[n/a]	[n/a]	[n/a]	[n/a]	[n/a]	[n/a]	[n/a]	[n/a]	[n/a]	[n/a]	[n/a]	[n/a]	[n/a]	[n/a]	[n/a]	[n/a]	[n/a]	[n/a]	[n/a]	[n/a]	[n/a]	[n/a]	[n/a]	99	[n/a]	[n/a]	[n/a]	[n/a]	[n/a]	[n/a]	[n/a]	[n/a]	[n/a]	[n/a]
MAP_45	mm Hg	Mean arterial pressure	[n/a]	[n/a]	[n/a]	[n/a]	[n/a]	[n/a]	[n/a]	[n/a]	[n/a]	[n/a]	[n/a]	[n/a]	[n/a]	140	115	[n/a]	[n/a]	[n/a]	[n/a]	[n/a]	[n/a]	[n/a]	[n/a]	[n/a]	[n/a]	[n/a]	[n/a]	128	[n/a]	100	[n/a]	[n/a]	[n/a]	[n/a]	[n/a]	[n/a]	[n/a]	[n/a]	[n/a]	[n/a]
MAP_46	mm Hg	Mean arterial pressure	[n/a]	[n/a]	[n/a]	[n/a]	[n/a]	[n/a]	[n/a]	[n/a]	[n/a]	[n/a]	[n/a]	[n/a]	[n/a]	134	114	[n/a]	[n/a]	[n/a]	[n/a]	[n/a]	[n/a]	[n/a]	[n/a]	[n/a]	[n/a]	[n/a]	[n/a]	99	[n/a]	106	[n/a]	[n/a]	[n/a]	[n/a]	[n/a]	[n/a]	[n/a]	[n/a]	[n/a]	[n/a]
MAP_47	mm Hg	Mean arterial pressure	[n/a]	[n/a]	[n/a]	[n/a]	[n/a]	[n/a]	[n/a]	[n/a]	[n/a]	[n/a]	[n/a]	[n/a]	[n/a]	111	117	[n/a]	[n/a]	[n/a]	[n/a]	[n/a]	[n/a]	[n/a]	[n/a]	[n/a]	[n/a]	[n/a]	[n/a]	[n/a]	[n/a]	103	[n/a]	[n/a]	[n/a]	[n/a]	[n/a]	[n/a]	[n/a]	[n/a]	[n/a]	[n/a]
MAP_48	mm Hg	Mean arterial pressure	[n/a]	[n/a]	[n/a]	[n/a]	[n/a]	[n/a]	[n/a]	[n/a]	[n/a]	[n/a]	[n/a]	[n/a]	[n/a]	123	[n/a]	[n/a]	[n/a]	[n/a]	[n/a]	[n/a]	[n/a]	[n/a]	[n/a]	[n/a]	[n/a]	[n/a]	[n/a]	[n/a]	[n/a]	109	[n/a]	[n/a]	[n/a]	[n/a]	[n/a]	[n/a]	[n/a]	[n/a]	[n/a]	[n/a]
MAP_49	mm Hg	Mean arterial pressure	[n/a]	[n/a]	[n/a]	[n/a]	[n/a]	[n/a]	[n/a]	[n/a]	[n/a]	[n/a]	[n/a]	[n/a]	[n/a]	[n/a]	[n/a]	[n/a]	[n/a]	[n/a]	[n/a]	[n/a]	[n/a]	[n/a]	[n/a]	[n/a]	[n/a]	[n/a]	[n/a]	[n/a]	[n/a]	103	[n/a]	[n/a]	[n/a]	[n/a]	[n/a]	[n/a]	[n/a]	[n/a]	[n/a]	[n/a]
Pulse_45	bpm	Pulse	[n/a]	[n/a]	[n/a]	[n/a]	[n/a]	[n/a]	[n/a]	[n/a]	[n/a]	[n/a]	[n/a]	[n/a]	[n/a]	652	425	[n/a]	[n/a]	[n/a]	[n/a]	[n/a]	[n/a]	[n/a]	[n/a]	[n/a]	[n/a]	[n/a]	[n/a]	673	[n/a]	566	[n/a]	[n/a]	[n/a]	[n/a]	[n/a]	[n/a]	[n/a]	[n/a]	[n/a]	[n/a]
Pulse_46	bpm	Pulse	[n/a]	[n/a]	[n/a]	[n/a]	[n/a]	[n/a]	[n/a]	[n/a]	[n/a]	[n/a]	[n/a]	[n/a]	[n/a]	667	505	[n/a]	[n/a]	[n/a]	[n/a]	[n/a]	[n/a]	[n/a]	[n/a]	[n/a]	[n/a]	[n/a]	[n/a]	585	[n/a]	556	[n/a]	[n/a]	[n/a]	[n/a]	[n/a]	[n/a]	[n/a]	[n/a]	[n/a]	[n/a]
Pulse_47	bpm	Pulse	[n/a]	[n/a]	[n/a]	[n/a]	[n/a]	[n/a]	[n/a]	[n/a]	[n/a]	[n/a]	[n/a]	[n/a]	[n/a]	662	438	[n/a]	[n/a]	[n/a]	[n/a]	[n/a]	[n/a]	[n/a]	[n/a]	[n/a]	[n/a]	[n/a]	[n/a]	[n/a]	[n/a]	526	[n/a]	[n/a]	[n/a]	[n/a]	[n/a]	[n/a]	[n/a]	[n/a]	[n/a]	[n/a]
Pulse_48	bpm	Pulse	[n/a]	[n/a]	[n/a]	[n/a]	[n/a]	[n/a]	[n/a]	[n/a]	[n/a]	[n/a]	[n/a]	[n/a]	[n/a]	673	[n/a]	[n/a]	[n/a]	[n/a]	[n/a]	[n/a]	[n/a]	[n/a]	[n/a]	[n/a]	[n/a]	[n/a]	[n/a]	[n/a]	[n/a]	544	[n/a]	[n/a]	[n/a]	[n/a]	[n/a]	[n/a]	[n/a]	[n/a]	[n/a]	[n/a]
Pulse_49	bpm	Pulse	[n/a]	[n/a]	[n/a]	[n/a]	[n/a]	[n/a]	[n/a]	[n/a]	[n/a]	[n/a]	[n/a]	[n/a]	[n/a]	[n/a]	[n/a]	[n/a]	[n/a]	[n/a]	[n/a]	[n/a]	[n/a]	[n/a]	[n/a]	[n/a]	[n/a]	[n/a]	[n/a]	[n/a]	[n/a]	552	[n/a]	[n/a]	[n/a]	[n/a]	[n/a]	[n/a]	[n/a]	[n/a]	[n/a]	[n/a]
SBP_36	mm Hg	Systolic blood pressure	[n/a]	95	[n/a]	123	[n/a]	[n/a]	136	[n/a]	[n/a]	[n/a]	[n/a]	97	[n/a]	136	125	94	114	[n/a]	[n/a]	[n/a]	113	[n/a]	119	107	[n/a]	[n/a]	124	117	[n/a]	117	102	[n/a]	137	[n/a]	[n/a]	125	[n/a]	[n/a]	[n/a]	[n/a]
SBP_37	mm Hg	Systolic blood pressure	[n/a]	141	[n/a]	113	[n/a]	[n/a]	122	[n/a]	[n/a]	[n/a]	[n/a]	96	[n/a]	150	119	87	109	[n/a]	[n/a]	[n/a]	145	[n/a]	123	107	[n/a]	[n/a]	123	129	[n/a]	126	98	[n/a]	151	[n/a]	[n/a]	112	[n/a]	[n/a]	[n/a]	[n/a]
SBP_38	mm Hg	Systolic blood pressure	[n/a]	123	[n/a]	121	[n/a]	[n/a]	[n/a]	[n/a]	[n/a]	[n/a]	[n/a]	97	[n/a]	122	120	90	104	[n/a]	[n/a]	[n/a]	125	[n/a]	[n/a]	[n/a]	[n/a]	[n/a]	124	129	[n/a]	115	87	[n/a]	143	[n/a]	[n/a]	[n/a]	[n/a]	[n/a]	[n/a]	[n/a]
SBP_39	mm Hg	Systolic blood pressure	[n/a]	127	[n/a]	118	[n/a]	[n/a]	[n/a]	[n/a]	[n/a]	[n/a]	[n/a]	94	[n/a]	120	115	79	[n/a]	[n/a]	[n/a]	[n/a]	124	[n/a]	[n/a]	[n/a]	[n/a]	[n/a]	123	122	[n/a]	114	94	[n/a]	151	[n/a]	[n/a]	[n/a]	[n/a]	[n/a]	[n/a]	[n/a]
SBP_40	mm Hg	Systolic blood pressure	[n/a]	132	[n/a]	112	[n/a]	[n/a]	[n/a]	[n/a]	[n/a]	[n/a]	[n/a]	95	[n/a]	139	118	94	[n/a]	[n/a]	[n/a]	[n/a]	128	[n/a]	[n/a]	[n/a]	[n/a]	[n/a]	125	125	[n/a]	115	110	[n/a]	140	[n/a]	[n/a]	[n/a]	[n/a]	[n/a]	[n/a]	[n/a]
SBP_41	mm Hg	Systolic blood pressure	[n/a]	120	[n/a]	123	[n/a]	[n/a]	[n/a]	[n/a]	[n/a]	[n/a]	[n/a]	98	[n/a]	141	135	93	[n/a]	[n/a]	[n/a]	[n/a]	121	[n/a]	[n/a]	[n/a]	[n/a]	[n/a]	[n/a]	122	[n/a]	117	90	[n/a]	[n/a]	[n/a]	[n/a]	[n/a]	[n/a]	[n/a]	[n/a]	[n/a]
SBP_42	mm Hg	Systolic blood pressure	[n/a]	123	[n/a]	118	[n/a]	[n/a]	[n/a]	[n/a]	[n/a]	[n/a]	[n/a]	104	[n/a]	151	133	[n/a]	[n/a]	[n/a]	[n/a]	[n/a]	115	[n/a]	[n/a]	[n/a]	[n/a]	[n/a]	[n/a]	125	[n/a]	119	[n/a]	[n/a]	[n/a]	[n/a]	[n/a]	[n/a]	[n/a]	[n/a]	[n/a]	[n/a]
SBP_43	mm Hg	Systolic blood pressure	[n/a]	105	[n/a]	121	[n/a]	[n/a]	[n/a]	[n/a]	[n/a]	[n/a]	[n/a]	98	[n/a]	137	122	[n/a]	[n/a]	[n/a]	[n/a]	[n/a]	127	[n/a]	[n/a]	[n/a]	[n/a]	[n/a]	[n/a]	127	[n/a]	114	[n/a]	[n/a]	[n/a]	[n/a]	[n/a]	[n/a]	[n/a]	[n/a]	[n/a]	[n/a]
SBP_44	mm Hg	Systolic blood pressure	[n/a]	[n/a]	[n/a]	126	[n/a]	[n/a]	[n/a]	[n/a]	[n/a]	[n/a]	[n/a]	[n/a]	[n/a]	142	128	[n/a]	[n/a]	[n/a]	[n/a]	[n/a]	129	[n/a]	[n/a]	[n/a]	[n/a]	[n/a]	[n/a]	130	[n/a]	117	[n/a]	[n/a]	[n/a]	[n/a]	[n/a]	[n/a]	[n/a]	[n/a]	[n/a]	[n/a]
DBP_36	mm Hg	Diastolic blood pressure	[n/a]	83	[n/a]	119	[n/a]	[n/a]	123	[n/a]	[n/a]	[n/a]	[n/a]	82	[n/a]	129	113	73	107	[n/a]	[n/a]	[n/a]	65	[n/a]	79	103	[n/a]	[n/a]	118	110	[n/a]	96	68	[n/a]	132	[n/a]	[n/a]	109	[n/a]	[n/a]	[n/a]	[n/a]
DBP_37	mm Hg	Diastolic blood pressure	[n/a]	137	[n/a]	109	[n/a]	[n/a]	115	[n/a]	[n/a]	[n/a]	[n/a]	83	[n/a]	131	108	77	106	[n/a]	[n/a]	[n/a]	136	[n/a]	107	103	[n/a]	[n/a]	119	75	[n/a]	103	91	[n/a]	148	[n/a]	[n/a]	104	[n/a]	[n/a]	[n/a]	[n/a]
DBP_38	mm Hg	Diastolic blood pressure	[n/a]	119	[n/a]	87	[n/a]	[n/a]	[n/a]	[n/a]	[n/a]	[n/a]	[n/a]	77	[n/a]	83	105	75	101	[n/a]	[n/a]	[n/a]	110	[n/a]	[n/a]	[n/a]	[n/a]	[n/a]	119	85	[n/a]	96	64	[n/a]	134	[n/a]	[n/a]	[n/a]	[n/a]	[n/a]	[n/a]	[n/a]
DBP_39	mm Hg	Diastolic blood pressure	[n/a]	107	[n/a]	114	[n/a]	[n/a]	[n/a]	[n/a]	[n/a]	[n/a]	[n/a]	79	[n/a]	114	103	71	[n/a]	[n/a]	[n/a]	[n/a]	114	[n/a]	[n/a]	[n/a]	[n/a]	[n/a]	119	109	[n/a]	106	65	[n/a]	147	[n/a]	[n/a]	[n/a]	[n/a]	[n/a]	[n/a]	[n/a]
DBP_40	mm Hg	Diastolic blood pressure	[n/a]	104	[n/a]	107	[n/a]	[n/a]	[n/a]	[n/a]	[n/a]	[n/a]	[n/a]	74	[n/a]	135	108	79	[n/a]	[n/a]	[n/a]	[n/a]	124	[n/a]	[n/a]	[n/a]	[n/a]	[n/a]	121	97	[n/a]	105	74	[n/a]	137	[n/a]	[n/a]	[n/a]	[n/a]	[n/a]	[n/a]	[n/a]
DBP_41	mm Hg	Diastolic blood pressure	[n/a]	97	[n/a]	114	[n/a]	[n/a]	[n/a]	[n/a]	[n/a]	[n/a]	[n/a]	86	[n/a]	136	114	80	[n/a]	[n/a]	[n/a]	[n/a]	114	[n/a]	[n/a]	[n/a]	[n/a]	[n/a]	[n/a]	94	[n/a]	99	86	[n/a]	[n/a]	[n/a]	[n/a]	[n/a]	[n/a]	[n/a]	[n/a]	[n/a]
DBP_42	mm Hg	Diastolic blood pressure	[n/a]	32	[n/a]	112	[n/a]	[n/a]	[n/a]	[n/a]	[n/a]	[n/a]	[n/a]	74	[n/a]	111	106	[n/a]	[n/a]	[n/a]	[n/a]	[n/a]	53	[n/a]	[n/a]	[n/a]	[n/a]	[n/a]	[n/a]	106	[n/a]	96	[n/a]	[n/a]	[n/a]	[n/a]	[n/a]	[n/a]	[n/a]	[n/a]	[n/a]	[n/a]
DBP_43	mm Hg	Diastolic blood pressure	[n/a]	88	[n/a]	116	[n/a]	[n/a]	[n/a]	[n/a]	[n/a]	[n/a]	[n/a]	81	[n/a]	122	108	[n/a]	[n/a]	[n/a]	[n/a]	[n/a]	101	[n/a]	[n/a]	[n/a]	[n/a]	[n/a]	[n/a]	111	[n/a]	102	[n/a]	[n/a]	[n/a]	[n/a]	[n/a]	[n/a]	[n/a]	[n/a]	[n/a]	[n/a]
DBP_44	mm Hg	Diastolic blood pressure	[n/a]	[n/a]	[n/a]	122	[n/a]	[n/a]	[n/a]	[n/a]	[n/a]	[n/a]	[n/a]	[n/a]	[n/a]	138	109	[n/a]	[n/a]	[n/a]	[n/a]	[n/a]	96	[n/a]	[n/a]	[n/a]	[n/a]	[n/a]	[n/a]	95	[n/a]	106	[n/a]	[n/a]	[n/a]	[n/a]	[n/a]	[n/a]	[n/a]	[n/a]	[n/a]	[n/a]
MAP_36	mm Hg	Mean arterial pressure	[n/a]	87	[n/a]	120	[n/a]	[n/a]	127	[n/a]	[n/a]	[n/a]	[n/a]	87	[n/a]	131	117	80	109	[n/a]	[n/a]	[n/a]	81	[n/a]	92	104	[n/a]	[n/a]	120	112	[n/a]	103	79	[n/a]	133	[n/a]	[n/a]	114	[n/a]	[n/a]	[n/a]	[n/a]
MAP_37	mm Hg	Mean arterial pressure	[n/a]	138	[n/a]	110	[n/a]	[n/a]	117	[n/a]	[n/a]	[n/a]	[n/a]	87	[n/a]	137	111	80	107	[n/a]	[n/a]	[n/a]	139	[n/a]	112	104	[n/a]	[n/a]	120	93	[n/a]	110	93	[n/a]	149	[n/a]	[n/a]	106	[n/a]	[n/a]	[n/a]	[n/a]
MAP_38	mm Hg	Mean arterial pressure	[n/a]	120	[n/a]	98	[n/a]	[n/a]	[n/a]	[n/a]	[n/a]	[n/a]	[n/a]	83	[n/a]	96	110	80	102	[n/a]	[n/a]	[n/a]	115	[n/a]	[n/a]	[n/a]	[n/a]	[n/a]	120	99	[n/a]	102	71	[n/a]	137	[n/a]	[n/a]	[n/a]	[n/a]	[n/a]	[n/a]	[n/a]
MAP_39	mm Hg	Mean arterial pressure	[n/a]	113	[n/a]	115	[n/a]	[n/a]	[n/a]	[n/a]	[n/a]	[n/a]	[n/a]	84	[n/a]	116	107	73	[n/a]	[n/a]	[n/a]	[n/a]	117	[n/a]	[n/a]	[n/a]	[n/a]	[n/a]	120	113	[n/a]	108	74	[n/a]	148	[n/a]	[n/a]	[n/a]	[n/a]	[n/a]	[n/a]	[n/a]
MAP_40	mm Hg	Mean arterial pressure	[n/a]	113	[n/a]	108	[n/a]	[n/a]	[n/a]	[n/a]	[n/a]	[n/a]	[n/a]	81	[n/a]	136	111	84	[n/a]	[n/a]	[n/a]	[n/a]	125	[n/a]	[n/a]	[n/a]	[n/a]	[n/a]	122	106	[n/a]	108	86	[n/a]	138	[n/a]	[n/a]	[n/a]	[n/a]	[n/a]	[n/a]	[n/a]
MAP_41	mm Hg	Mean arterial pressure	[n/a]	104	[n/a]	117	[n/a]	[n/a]	[n/a]	[n/a]	[n/a]	[n/a]	[n/a]	90	[n/a]	137	121	84	[n/a]	[n/a]	[n/a]	[n/a]	116	[n/a]	[n/a]	[n/a]	[n/a]	[n/a]	[n/a]	103	[n/a]	105	87	[n/a]	[n/a]	[n/a]	[n/a]	[n/a]	[n/a]	[n/a]	[n/a]	[n/a]
MAP_42	mm Hg	Mean arterial pressure	[n/a]	62	[n/a]	114	[n/a]	[n/a]	[n/a]	[n/a]	[n/a]	[n/a]	[n/a]	84	[n/a]	124	115	[n/a]	[n/a]	[n/a]	[n/a]	[n/a]	73	[n/a]	[n/a]	[n/a]	[n/a]	[n/a]	[n/a]	112	[n/a]	103	[n/a]	[n/a]	[n/a]	[n/a]	[n/a]	[n/a]	[n/a]	[n/a]	[n/a]	[n/a]
MAP_43	mm Hg	Mean arterial pressure	[n/a]	93	[n/a]	117	[n/a]	[n/a]	[n/a]	[n/a]	[n/a]	[n/a]	[n/a]	86	[n/a]	127	112	[n/a]	[n/a]	[n/a]	[n/a]	[n/a]	109	[n/a]	[n/a]	[n/a]	[n/a]	[n/a]	[n/a]	116	[n/a]	106	[n/a]	[n/a]	[n/a]	[n/a]	[n/a]	[n/a]	[n/a]	[n/a]	[n/a]	[n/a]
MAP_44	mm Hg	Mean arterial pressure	[n/a]	[n/a]	[n/a]	123	[n/a]	[n/a]	[n/a]	[n/a]	[n/a]	[n/a]	[n/a]	[n/a]	[n/a]	139	115	[n/a]	[n/a]	[n/a]	[n/a]	[n/a]	107	[n/a]	[n/a]	[n/a]	[n/a]	[n/a]	[n/a]	106	[n/a]	109	[n/a]	[n/a]	[n/a]	[n/a]	[n/a]	[n/a]	[n/a]	[n/a]	[n/a]	[n/a]
Pulse_36	bpm	Pulse	[n/a]	549	[n/a]	557	[n/a]	[n/a]	643	[n/a]	[n/a]	[n/a]	[n/a]	542	[n/a]	528	464	524	591	[n/a]	[n/a]	[n/a]	514	[n/a]	629	542	[n/a]	[n/a]	615	520	[n/a]	554	490	[n/a]	504	[n/a]	[n/a]	685	[n/a]	[n/a]	[n/a]	[n/a]
Pulse_37	bpm	Pulse	[n/a]	589	[n/a]	599	[n/a]	[n/a]	651	[n/a]	[n/a]	[n/a]	[n/a]	528	[n/a]	690	418	564	434	[n/a]	[n/a]	[n/a]	578	[n/a]	698	574	[n/a]	[n/a]	597	675	[n/a]	566	469	[n/a]	565	[n/a]	[n/a]	673	[n/a]	[n/a]	[n/a]	[n/a]
Pulse_38	bpm	Pulse	[n/a]	556	[n/a]	547	[n/a]	[n/a]	[n/a]	[n/a]	[n/a]	[n/a]	[n/a]	541	[n/a]	675	350	525	515	[n/a]	[n/a]	[n/a]	574	[n/a]	[n/a]	[n/a]	[n/a]	[n/a]	608	646	[n/a]	554	512	[n/a]	638	[n/a]	[n/a]	[n/a]	[n/a]	[n/a]	[n/a]	[n/a]
Pulse_39	bpm	Pulse	[n/a]	529	[n/a]	563	[n/a]	[n/a]	[n/a]	[n/a]	[n/a]	[n/a]	[n/a]	589	[n/a]	658	464	579	[n/a]	[n/a]	[n/a]	[n/a]	575	[n/a]	[n/a]	[n/a]	[n/a]	[n/a]	508	622	[n/a]	556	539	[n/a]	660	[n/a]	[n/a]	[n/a]	[n/a]	[n/a]	[n/a]	[n/a]
Pulse_40	bpm	Pulse	[n/a]	352	[n/a]	610	[n/a]	[n/a]	[n/a]	[n/a]	[n/a]	[n/a]	[n/a]	600	[n/a]	662	558	522	[n/a]	[n/a]	[n/a]	[n/a]	581	[n/a]	[n/a]	[n/a]	[n/a]	[n/a]	628	667	[n/a]	535	576	[n/a]	616	[n/a]	[n/a]	[n/a]	[n/a]	[n/a]	[n/a]	[n/a]
Pulse_41	bpm	Pulse	[n/a]	677	[n/a]	566	[n/a]	[n/a]	[n/a]	[n/a]	[n/a]	[n/a]	[n/a]	542	[n/a]	641	481	466	[n/a]	[n/a]	[n/a]	[n/a]	581	[n/a]	[n/a]	[n/a]	[n/a]	[n/a]	[n/a]	669	[n/a]	526	628	[n/a]	[n/a]	[n/a]	[n/a]	[n/a]	[n/a]	[n/a]	[n/a]	[n/a]
Pulse_42	bpm	Pulse	[n/a]	278	[n/a]	540	[n/a]	[n/a]	[n/a]	[n/a]	[n/a]	[n/a]	[n/a]	576	[n/a]	672	290	[n/a]	[n/a]	[n/a]	[n/a]	[n/a]	535	[n/a]	[n/a]	[n/a]	[n/a]	[n/a]	[n/a]	640	[n/a]	531	[n/a]	[n/a]	[n/a]	[n/a]	[n/a]	[n/a]	[n/a]	[n/a]	[n/a]	[n/a]
Pulse_43	bpm	Pulse	[n/a]	547	[n/a]	560	[n/a]	[n/a]	[n/a]	[n/a]	[n/a]	[n/a]	[n/a]	633	[n/a]	651	487	[n/a]	[n/a]	[n/a]	[n/a]	[n/a]	561	[n/a]	[n/a]	[n/a]	[n/a]	[n/a]	[n/a]	575	[n/a]	517	[n/a]	[n/a]	[n/a]	[n/a]	[n/a]	[n/a]	[n/a]	[n/a]	[n/a]	[n/a]
Pulse_44	bpm	Pulse	[n/a]	[n/a]	[n/a]	540	[n/a]	[n/a]	[n/a]	[n/a]	[n/a]	[n/a]	[n/a]	[n/a]	[n/a]	707	434	[n/a]	[n/a]	[n/a]	[n/a]	[n/a]	564	[n/a]	[n/a]	[n/a]	[n/a]	[n/a]	[n/a]	675	[n/a]	531	[n/a]	[n/a]	[n/a]	[n/a]	[n/a]	[n/a]	[n/a]	[n/a]	[n/a]	[n/a]
SBP_31	mm Hg	Systolic blood pressure	[n/a]	113	[n/a]	119	[n/a]	135	136	[n/a]	[n/a]	94	116	102	124	148	121	94	118	[n/a]	114	[n/a]	124	[n/a]	107	104	[n/a]	[n/a]	116	119	[n/a]	131	99	[n/a]	138	[n/a]	123	114	137	108	[n/a]	117
SBP_32	mm Hg	Systolic blood pressure	[n/a]	116	[n/a]	116	[n/a]	139	127	[n/a]	[n/a]	88	108	100	[n/a]	143	121	90	118	[n/a]	118	[n/a]	122	[n/a]	112	106	[n/a]	[n/a]	125	149	[n/a]	124	89	[n/a]	140	[n/a]	126	116	118	106	[n/a]	108
SBP_33	mm Hg	Systolic blood pressure	[n/a]	118	[n/a]	119	[n/a]	145	123	[n/a]	[n/a]	90	111	103	[n/a]	149	121	95	117	[n/a]	[n/a]	[n/a]	131	[n/a]	112	111	[n/a]	[n/a]	125	111	[n/a]	133	88	[n/a]	141	[n/a]	119	126	127	116	[n/a]	113
SBP_34	mm Hg	Systolic blood pressure	[n/a]	120	[n/a]	124	[n/a]	137	121	[n/a]	[n/a]	[n/a]	109	98	[n/a]	140	121	91	113	[n/a]	[n/a]	[n/a]	129	[n/a]	117	111	[n/a]	[n/a]	126	124	[n/a]	127	104	[n/a]	144	[n/a]	129	111	125	105	[n/a]	119
SBP_35	mm Hg	Systolic blood pressure	[n/a]	97	[n/a]	121	[n/a]	130	128	[n/a]	[n/a]	[n/a]	[n/a]	99	[n/a]	136	115	97	118	[n/a]	[n/a]	[n/a]	112	[n/a]	117	104	[n/a]	[n/a]	130	118	[n/a]	137	87	[n/a]	140	[n/a]	121	125	128	[n/a]	[n/a]	[n/a]
DBP_31	mm Hg	Diastolic blood pressure	[n/a]	104	[n/a]	116	[n/a]	116	91	[n/a]	[n/a]	78	108	92	114	144	115	76	115	[n/a]	109	[n/a]	75	[n/a]	97	96	[n/a]	[n/a]	113	115	[n/a]	106	82	[n/a]	134	[n/a]	107	86	124	93	[n/a]	113
DBP_32	mm Hg	Diastolic blood pressure	[n/a]	112	[n/a]	105	[n/a]	130	116	[n/a]	[n/a]	82	67	81	[n/a]	139	117	75	115	[n/a]	112	[n/a]	71	[n/a]	102	102	[n/a]	[n/a]	119	141	[n/a]	106	68	[n/a]	136	[n/a]	115	112	98	96	[n/a]	102
DBP_33	mm Hg	Diastolic blood pressure	[n/a]	87	[n/a]	115	[n/a]	117	115	[n/a]	[n/a]	83	96	78	[n/a]	140	117	80	113	[n/a]	[n/a]	[n/a]	62	[n/a]	91	108	[n/a]	[n/a]	121	105	[n/a]	87	66	[n/a]	137	[n/a]	113	118	111	97	[n/a]	96
DBP_34	mm Hg	Diastolic blood pressure	[n/a]	114	[n/a]	119	[n/a]	131	108	[n/a]	[n/a]	[n/a]	100	75	[n/a]	132	115	87	109	[n/a]	[n/a]	[n/a]	73	[n/a]	94	104	[n/a]	[n/a]	122	116	[n/a]	105	71	[n/a]	140	[n/a]	106	105	107	97	[n/a]	114
DBP_35	mm Hg	Diastolic blood pressure	[n/a]	84	[n/a]	116	[n/a]	125	120	[n/a]	[n/a]	[n/a]	[n/a]	77	[n/a]	131	110	88	109	[n/a]	[n/a]	[n/a]	79	[n/a]	99	99	[n/a]	[n/a]	126	114	[n/a]	115	60	[n/a]	137	[n/a]	110	105	100	[n/a]	[n/a]	[n/a]
MAP_31	mm Hg	Mean arterial pressure	[n/a]	107	[n/a]	117	[n/a]	122	106	[n/a]	[n/a]	83	110	95	117	145	117	82	116	[n/a]	110	[n/a]	91	[n/a]	100	98	[n/a]	[n/a]	114	116	[n/a]	114	87	[n/a]	135	[n/a]	112	95	128	98	[n/a]	114
MAP_32	mm Hg	Mean arterial pressure	[n/a]	113	[n/a]	108	[n/a]	133	119	[n/a]	[n/a]	84	80	87	[n/a]	140	118	80	116	[n/a]	114	[n/a]	88	[n/a]	105	103	[n/a]	[n/a]	121	143	[n/a]	112	75	[n/a]	137	[n/a]	118	113	104	99	[n/a]	104
MAP_33	mm Hg	Mean arterial pressure	[n/a]	97	[n/a]	116	[n/a]	126	117	[n/a]	[n/a]	85	101	86	[n/a]	143	118	85	114	[n/a]	[n/a]	[n/a]	85	[n/a]	98	109	[n/a]	[n/a]	122	107	[n/a]	102	73	[n/a]	138	[n/a]	115	120	116	103	[n/a]	101
MAP_34	mm Hg	Mean arterial pressure	[n/a]	116	[n/a]	120	[n/a]	133	112	[n/a]	[n/a]	[n/a]	103	82	[n/a]	134	117	88	110	[n/a]	[n/a]	[n/a]	91	[n/a]	101	106	[n/a]	[n/a]	123	118	[n/a]	112	82	[n/a]	141	[n/a]	113	107	113	99	[n/a]	115
MAP_35	mm Hg	Mean arterial pressure	[n/a]	88	[n/a]	117	[n/a]	126	122	[n/a]	[n/a]	[n/a]	[n/a]	84	[n/a]	132	111	91	112	[n/a]	[n/a]	[n/a]	90	[n/a]	105	100	[n/a]	[n/a]	127	115	[n/a]	122	69	[n/a]	138	[n/a]	113	111	109	[n/a]	[n/a]	[n/a]
Pulse_31	bpm	Pulse	[n/a]	476	[n/a]	570	[n/a]	666	633	[n/a]	[n/a]	508	602	512	493	562	430	470	562	[n/a]	471	[n/a]	482	[n/a]	693	588	[n/a]	[n/a]	600	563	[n/a]	603	412	[n/a]	601	[n/a]	376	705	568	556	[n/a]	628
Pulse_32	bpm	Pulse	[n/a]	446	[n/a]	569	[n/a]	575	639	[n/a]	[n/a]	525	606	485	[n/a]	529	427	555	537	[n/a]	494	[n/a]	488	[n/a]	650	549	[n/a]	[n/a]	565	561	[n/a]	576	467	[n/a]	612	[n/a]	555	677	265	594	[n/a]	558
Pulse_33	bpm	Pulse	[n/a]	470	[n/a]	569	[n/a]	621	687	[n/a]	[n/a]	490	597	518	[n/a]	516	424	516	505	[n/a]	[n/a]	[n/a]	515	[n/a]	637	566	[n/a]	[n/a]	548	568	[n/a]	603	454	[n/a]	609	[n/a]	431	495	597	594	[n/a]	609
Pulse_34	bpm	Pulse	[n/a]	504	[n/a]	557	[n/a]	616	637	[n/a]	[n/a]	[n/a]	627	529	[n/a]	576	321	539	596	[n/a]	[n/a]	[n/a]	533	[n/a]	677	560	[n/a]	[n/a]	548	560	[n/a]	564	471	[n/a]	590	[n/a]	453	714	525	333	[n/a]	594
Pulse_35	bpm	Pulse	[n/a]	572	[n/a]	618	[n/a]	637	633	[n/a]	[n/a]	[n/a]	[n/a]	530	[n/a]	576	431	576	573	[n/a]	[n/a]	[n/a]	533	[n/a]	679	542	[n/a]	[n/a]	566	534	[n/a]	574	488	[n/a]	625	[n/a]	460	723	614	[n/a]	[n/a]	[n/a]
SBP_30	mm Hg	Systolic blood pressure	100	107	[n/a]	132	[n/a]	126	126	[n/a]	[n/a]	96	107	104	129	140	121	100	110	[n/a]	106	[n/a]	121	131	113	115	[n/a]	[n/a]	140	120	[n/a]	127	89	[n/a]	135	[n/a]	116	126	125	111	[n/a]	114
DBP_30	mm Hg	Diastolic blood pressure	96	103	[n/a]	56	[n/a]	122	111	[n/a]	[n/a]	85	99	78	97	137	117	77	107	[n/a]	103	[n/a]	77	125	82	108	[n/a]	[n/a]	120	116	[n/a]	98	85	[n/a]	129	[n/a]	108	102	122	92	[n/a]	103
MAP_30	mm Hg	Mean arterial pressure	97	104	[n/a]	81	[n/a]	123	116	[n/a]	[n/a]	88	101	86	107	138	118	84	108	[n/a]	104	[n/a]	91	127	92	110	[n/a]	[n/a]	126	117	[n/a]	107	86	[n/a]	131	[n/a]	110	110	123	98	[n/a]	106
Pulse_30	bpm	Pulse	557	470	[n/a]	565	[n/a]	698	626	[n/a]	[n/a]	320	588	516	466	596	420	536	584	[n/a]	459	[n/a]	529	458	684	563	[n/a]	[n/a]	440	548	[n/a]	593	603	[n/a]	496	[n/a]	442	683	569	577	[n/a]	603
SBP_1	mm Hg	Systolic blood pressure	90	92	108	96	101	95	109	104	97	95	87	114	127	124	98	99	115	110	114	100	112	116	109	115	107	105	123	114	138	127	98	94	113	115	103	126	142	115	126	139
SBP_2	mm Hg	Systolic blood pressure	94	95	[n/a]	99	111	92	109	95	103	96	87	113	115	124	98	100	98	116	119	89	111	116	106	121	108	108	126	112	143	126	102	90	124	110	100	124	127	126	121	114
SBP_3	mm Hg	Systolic blood pressure	98	145	[n/a]	95	108	89	93	97	100	102	86	111	111	120	93	108	104	109	115	91	119	118	99	125	111	114	123	114	145	134	117	90	133	108	100	135	136	130	115	118
SBP_4	mm Hg	Systolic blood pressure	92	103	[n/a]	94	100	97	96	109	103	96	87	105	110	120	82	108	101	111	110	77	113	115	103	122	113	148	133	118	151	125	116	89	120	112	99	138	123	121	120	113
SBP_5	mm Hg	Systolic blood pressure	92	98	[n/a]	94	104	92	97	107	99	89	85	119	119	115	73	111	97	106	109	77	108	117	102	117	109	115	121	115	156	130	105	89	120	111	98	135	137	79	120	117
SBP_6	mm Hg	Systolic blood pressure	83	91	[n/a]	94	99	94	95	101	97	91	90	82	109	119	81	113	103	107	115	75	107	117	99	127	106	81	123	127	152	127	122	90	125	119	98	137	132	79	118	114
SBP_7	mm Hg	Systolic blood pressure	86	97	[n/a]	94	106	94	95	110	100	98	83	73	121	124	82	109	122	112	114	72	109	123	106	120	117	102	113	117	159	131	116	103	123	115	98	139	130	79	120	111
SBP_8	mm Hg	Systolic blood pressure	84	95	[n/a]	94	107	132	94	101	115	94	80	79	119	127	85	106	122	109	111	81	102	115	103	115	123	92	118	121	133	130	118	97	121	107	98	133	131	84	121	116
SBP_9	mm Hg	Systolic blood pressure	87	97	[n/a]	90	95	119	95	103	82	91	80	79	116	125	85	112	115	102	111	76	100	118	102	122	120	115	126	113	134	129	123	93	115	111	112	132	117	79	116	113
SBP_10	mm Hg	Systolic blood pressure	88	99	[n/a]	110	113	131	92	102	83	90	126	78	113	122	122	98	116	105	120	79	102	122	103	117	123	99	111	100	138	130	112	96	119	125	109	134	103	80	117	115
SBP_11	mm Hg	Systolic blood pressure	111	92	[n/a]	112	99	125	89	97	82	99	116	75	128	117	119	102	122	136	112	77	144	111	102	113	126	97	107	103	129	111	117	93	114	113	131	136	126	78	115	115
SBP_12	mm Hg	Systolic blood pressure	110	89	[n/a]	119	102	122	89	106	83	88	122	81	118	105	120	105	118	131	123	74	144	112	151	119	128	83	108	97	130	107	109	94	119	90	140	134	126	77	107	97
SBP_13	mm Hg	Systolic blood pressure	115	89	[n/a]	137	106	126	88	120	85	120	109	75	91	113	111	96	118	129	117	72	143	110	145	112	126	88	110	98	123	106	120	98	115	87	109	136	122	89	98	85
SBP_14	mm Hg	Systolic blood pressure	117	98	[n/a]	117	103	121	89	122	87	126	110	82	89	112	111	94	123	122	111	81	139	116	130	119	120	92	113	101	110	114	124	103	118	94	117	139	117	75	104	93
SBP_15	mm Hg	Systolic blood pressure	99	96	[n/a]	110	95	117	94	122	86	127	111	71	100	118	111	92	123	130	106	75	142	119	126	172	120	94	112	99	112	110	117	97	120	81	124	138	124	116	98	96
SBP_16	mm Hg	Systolic blood pressure	101	97	[n/a]	116	102	116	90	104	84	131	106	75	91	111	117	91	127	141	115	78	156	117	124	164	118	91	115	95	113	112	110	100	117	87	104	108	119	126	102	96
SBP_17	mm Hg	Systolic blood pressure	94	102	[n/a]	109	100	114	93	100	82	123	109	82	90	109	117	89	116	174	116	74	146	110	134	159	122	108	111	97	118	111	114	93	126	90	101	108	115	135	136	99
SBP_18	mm Hg	Systolic blood pressure	96	99	[n/a]	107	90	116	94	112	75	115	105	73	99	118	133	91	122	140	113	87	150	126	129	162	127	104	110	104	109	112	124	94	118	91	101	114	118	160	144	91
SBP_19	mm Hg	Systolic blood pressure	100	101	[n/a]	112	93	117	94	100	85	118	109	124	99	119	126	99	134	143	108	82	149	126	137	157	128	107	102	96	132	108	116	100	122	95	100	111	119	123	97	108
SBP_20	mm Hg	Systolic blood pressure	113	119	[n/a]	113	100	111	99	96	86	119	107	127	94	116	124	95	137	150	140	84	144	111	128	174	120	105	113	93	112	110	116	102	143	89	91	100	144	121	98	106
SBP_21	mm Hg	Systolic blood pressure	102	106	[n/a]	127	91	120	107	102	82	124	142	128	98	110	105	105	137	137	134	80	148	125	134	154	125	102	111	95	145	140	110	97	141	96	99	103	158	131	83	103
SBP_22	mm Hg	Systolic blood pressure	111	102	[n/a]	122	96	118	93	95	79	107	131	124	88	109	107	105	135	133	99	82	114	115	134	160	118	100	124	95	149	145	118	112	135	94	103	118	156	107	92	120
SBP_23	mm Hg	Systolic blood pressure	109	97	[n/a]	140	[n/a]	121	105	97	[n/a]	102	140	125	88	135	105	94	136	[n/a]	102	85	118	116	130	158	122	116	122	98	173	135	114	138	137	99	118	114	151	107	93	137
SBP_24	mm Hg	Systolic blood pressure	109	91	[n/a]	127	[n/a]	115	97	101	[n/a]	91	142	121	143	137	124	94	135	[n/a]	101	78	112	130	127	173	123	113	124	132	141	133	118	132	136	93	115	106	145	107	107	128
SBP_25	mm Hg	Systolic blood pressure	111	88	[n/a]	129	[n/a]	118	97	96	[n/a]	98	140	129	164	132	123	93	138	[n/a]	101	86	103	132	131	165	121	123	134	119	153	131	104	133	141	92	121	110	139	108	106	120
SBP_26	mm Hg	Systolic blood pressure	101	92	[n/a]	136	[n/a]	142	92	100	[n/a]	96	140	119	127	139	119	89	130	[n/a]	109	86	125	122	101	163	161	110	121	131	147	128	99	141	131	97	133	110	135	110	121	119
SBP_27	mm Hg	Systolic blood pressure	97	105	[n/a]	130	[n/a]	128	142	101	[n/a]	95	116	128	161	155	127	93	133	[n/a]	103	89	114	127	101	107	119	137	123	124	[n/a]	131	105	130	138	99	113	106	142	109	121	121
SBP_28	mm Hg	Systolic blood pressure	101	109	[n/a]	118	[n/a]	132	126	97	[n/a]	94	109	110	158	140	125	102	132	[n/a]	104	80	127	137	101	111	120	136	124	117	[n/a]	138	112	139	137	103	115	97	140	110	118	115
SBP_29	mm Hg	Systolic blood pressure	99	104	[n/a]	121	[n/a]	137	120	104	[n/a]	94	116	121	151	147	125	88	135	[n/a]	114	78	122	125	109	111	[n/a]	114	124	121	[n/a]	133	126	[n/a]	129	97	118	121	145	111	[n/a]	115
DBP_1	mm Hg	Diastolic blood pressure	81	86	101	92	95	89	105	97	93	91	79	97	123	117	75	90	108	104	110	90	104	92	99	94	102	99	119	101	131	122	80	82	107	109	82	114	134	111	114	122
DBP_2	mm Hg	Diastolic blood pressure	89	79	[n/a]	94	103	87	99	87	83	87	79	88	86	117	85	97	94	105	111	85	100	94	99	114	103	102	123	104	136	116	81	79	120	106	87	119	118	115	116	111
DBP_3	mm Hg	Diastolic blood pressure	93	141	[n/a]	91	97	86	86	90	90	98	81	89	91	116	85	102	96	96	109	82	106	100	91	121	107	101	119	108	138	119	113	78	122	99	86	119	132	121	106	110
DBP_4	mm Hg	Diastolic blood pressure	79	92	[n/a]	89	92	91	91	105	95	89	81	94	87	116	40	106	93	100	105	68	102	100	95	118	108	140	129	110	145	119	93	87	116	109	81	120	118	114	116	108
DBP_5	mm Hg	Diastolic blood pressure	78	94	[n/a]	86	90	88	85	100	96	80	81	111	95	111	68	103	93	95	93	68	104	94	92	113	104	94	117	109	149	116	91	83	113	103	88	106	123	71	113	114
DBP_6	mm Hg	Diastolic blood pressure	78	84	[n/a]	90	93	88	89	95	93	85	80	69	90	113	75	105	92	93	110	55	101	96	95	119	97	73	119	107	148	123	79	87	114	115	89	117	118	73	110	107
DBP_7	mm Hg	Diastolic blood pressure	80	93	[n/a]	90	87	86	82	106	91	94	78	65	105	119	69	103	108	103	103	62	103	108	103	114	111	98	109	102	145	124	91	94	117	108	96	116	112	72	115	107
DBP_8	mm Hg	Diastolic blood pressure	80	84	[n/a]	88	98	123	85	87	99	88	77	70	100	123	74	93	106	100	105	57	93	111	97	108	119	88	115	114	124	123	105	91	113	96	81	123	123	77	115	112
DBP_9	mm Hg	Diastolic blood pressure	75	90	[n/a]	85	90	114	89	98	75	87	74	72	91	122	77	99	110	95	107	58	92	87	91	116	116	111	123	106	127	116	105	85	110	102	107	114	111	75	112	109
DBP_10	mm Hg	Diastolic blood pressure	80	94	[n/a]	105	91	124	86	88	72	85	120	70	89	118	110	94	109	94	105	74	98	96	97	112	114	91	107	92	130	122	102	89	115	120	100	103	98	77	111	105
DBP_11	mm Hg	Diastolic blood pressure	108	86	[n/a]	108	95	113	84	89	71	91	107	68	102	112	115	97	117	115	96	65	134	91	98	108	122	91	103	96	124	98	109	88	110	108	127	131	122	73	111	111
DBP_12	mm Hg	Diastolic blood pressure	93	75	[n/a]	92	91	115	85	102	73	84	119	71	92	102	114	96	110	112	114	62	138	108	140	116	125	79	97	92	125	98	103	86	115	77	126	127	122	73	84	88
DBP_13	mm Hg	Diastolic blood pressure	112	81	[n/a]	120	94	118	82	86	80	105	105	66	86	109	103	91	108	119	99	55	137	104	135	107	123	80	97	95	112	94	98	85	112	76	86	132	112	72	68	80
DBP_14	mm Hg	Diastolic blood pressure	88	94	[n/a]	112	97	102	84	89	74	94	106	73	69	107	107	89	115	119	102	57	133	109	125	114	116	61	107	96	103	103	121	97	114	74	106	122	104	69	85	83
DBP_15	mm Hg	Diastolic blood pressure	95	89	[n/a]	104	80	105	85	87	50	94	107	59	91	103	107	88	113	118	101	63	137	111	103	165	116	90	107	92	98	96	106	88	116	60	101	126	103	113	91	91
DBP_16	mm Hg	Diastolic blood pressure	94	79	[n/a]	104	77	106	83	88	74	104	101	62	80	107	112	84	118	131	101	74	149	109	111	149	114	84	108	91	86	93	92	91	113	77	96	87	112	98	93	81
DBP_17	mm Hg	Diastolic blood pressure	86	96	[n/a]	105	91	108	77	91	74	105	104	61	85	105	113	41	112	154	110	67	137	103	123	148	118	71	104	91	113	95	103	84	117	84	98	89	109	97	108	92
DBP_18	mm Hg	Diastolic blood pressure	88	87	[n/a]	103	80	110	85	105	71	88	101	62	84	113	112	73	118	128	103	53	144	119	122	151	123	97	102	100	102	96	94	91	114	71	86	107	89	106	133	86
DBP_19	mm Hg	Diastolic blood pressure	82	90	[n/a]	107	85	103	65	94	75	99	102	111	94	115	119	92	130	134	104	78	123	119	125	153	122	102	98	86	94	97	107	86	117	91	89	87	99	119	86	104
DBP_20	mm Hg	Diastolic blood pressure	110	111	[n/a]	109	81	103	88	73	76	109	101	116	83	113	111	85	123	130	136	66	136	108	115	167	113	93	110	87	88	99	90	97	137	82	87	90	136	116	91	100
DBP_21	mm Hg	Diastolic blood pressure	97	100	[n/a]	110	68	106	95	98	77	107	131	106	90	106	96	84	128	118	130	73	143	116	122	146	116	86	102	91	126	120	84	93	129	86	94	93	148	128	80	98
DBP_22	mm Hg	Diastolic blood pressure	100	96	[n/a]	114	78	106	86	91	71	90	110	116	80	105	104	84	127	124	92	72	62	104	125	157	112	95	118	91	134	101	87	74	124	88	97	107	147	90	83	115
DBP_23	mm Hg	Diastolic blood pressure	98	85	[n/a]	80	[n/a]	116	91	87	[n/a]	93	137	107	75	133	100	79	132	[n/a]	86	70	49	101	126	151	118	87	117	93	152	103	90	132	129	89	94	71	143	96	87	127
DBP_24	mm Hg	Diastolic blood pressure	97	79	[n/a]	122	[n/a]	108	89	97	[n/a]	87	135	115	117	132	121	74	131	[n/a]	94	69	67	118	123	168	120	109	121	125	120	110	83	128	132	88	102	102	141	96	93	119
DBP_25	mm Hg	Diastolic blood pressure	103	81	[n/a]	104	[n/a]	85	82	90	[n/a]	91	122	112	139	126	119	77	135	[n/a]	86	71	65	117	127	155	108	112	126	115	140	98	86	116	128	85	102	93	134	90	99	107
DBP_26	mm Hg	Diastolic blood pressure	97	87	[n/a]	71	[n/a]	83	81	97	[n/a]	86	129	106	111	135	114	78	126	[n/a]	105	66	62	114	94	151	115	101	107	127	140	109	81	127	124	89	118	92	123	103	113	95
DBP_27	mm Hg	Diastolic blood pressure	94	100	[n/a]	81	[n/a]	124	127	97	[n/a]	79	112	113	131	143	119	77	129	[n/a]	98	73	69	122	97	100	114	126	116	116	[n/a]	119	88	116	128	87	90	98	139	97	108	117
DBP_28	mm Hg	Diastolic blood pressure	89	103	[n/a]	108	[n/a]	121	112	92	[n/a]	85	103	99	139	133	122	79	125	[n/a]	99	71	66	121	75	107	113	125	118	113	[n/a]	108	89	134	133	92	99	87	129	103	96	111
DBP_29	mm Hg	Diastolic blood pressure	93	100	[n/a]	97	[n/a]	131	111	99	[n/a]	87	71	113	145	134	118	78	131	[n/a]	102	71	76	122	105	105	[n/a]	106	115	112	[n/a]	106	103	[n/a]	114	85	111	103	125	105	[n/a]	110
MAP_1	mm Hg	Mean arterial pressure	84	88	103	93	97	91	106	99	94	92	81	102	124	119	82	93	110	106	111	93	106	100	102	101	103	101	120	105	133	123	86	86	109	111	89	118	136	112	118	127
MAP_2	mm Hg	Mean arterial pressure	90	84	[n/a]	95	105	88	102	89	89	90	81	96	95	119	89	98	95	108	113	86	103	101	101	116	104	104	124	106	138	119	88	82	121	107	91	120	121	118	117	112
MAP_3	mm Hg	Mean arterial pressure	94	142	[n/a]	92	100	87	88	92	93	99	82	96	97	117	87	104	98	100	111	85	110	106	93	122	108	105	120	110	140	124	114	82	125	102	90	124	133	124	109	112
MAP_4	mm Hg	Mean arterial pressure	83	95	[n/a]	90	94	93	92	106	97	91	83	97	94	117	54	106	95	103	106	71	105	105	97	119	109	142	130	112	147	121	100	87	117	110	87	126	119	116	117	109
MAP_5	mm Hg	Mean arterial pressure	82	95	[n/a]	88	94	89	89	102	97	83	82	113	103	112	69	105	94	98	98	71	105	101	95	114	105	101	118	111	151	120	95	85	115	105	91	115	127	73	115	115
MAP_6	mm Hg	Mean arterial pressure	79	86	[n/a]	91	95	90	91	97	94	87	83	73	96	115	77	107	95	97	111	61	103	103	96	121	100	75	120	113	149	124	93	88	117	116	92	123	122	75	112	109
MAP_7	mm Hg	Mean arterial pressure	82	94	[n/a]	91	93	88	86	107	94	95	79	67	110	120	73	105	112	106	106	65	105	113	104	116	113	99	110	107	149	126	99	97	119	110	96	123	118	74	116	108
MAP_8	mm Hg	Mean arterial pressure	81	87	[n/a]	90	101	126	88	91	104	90	78	73	106	124	77	97	111	103	107	65	96	112	99	110	120	89	116	116	127	125	109	93	115	99	86	126	125	79	117	113
MAP_9	mm Hg	Mean arterial pressure	79	92	[n/a]	86	91	115	91	99	77	88	76	74	99	123	79	103	111	97	108	64	94	97	94	118	117	112	124	108	129	120	111	87	111	105	108	120	113	76	113	110
MAP_10	mm Hg	Mean arterial pressure	82	95	[n/a]	106	98	126	88	92	75	86	122	72	97	119	114	95	111	97	110	75	99	104	99	113	117	93	108	94	132	124	105	91	116	121	103	113	99	78	113	108
MAP_11	mm Hg	Mean arterial pressure	109	88	[n/a]	109	96	117	85	91	74	93	110	70	110	113	116	98	118	122	101	69	137	97	99	109	123	93	104	98	125	102	111	89	111	109	128	132	123	74	112	112
MAP_12	mm Hg	Mean arterial pressure	98	79	[n/a]	101	94	117	86	103	76	85	120	74	100	103	116	99	112	118	117	66	140	109	143	117	126	80	100	93	126	101	105	88	116	81	130	129	123	74	91	91
MAP_13	mm Hg	Mean arterial pressure	113	83	[n/a]	125	98	120	84	97	81	110	106	69	87	110	105	92	111	122	105	60	139	106	138	108	124	82	101	96	115	98	105	89	113	79	93	133	115	77	78	81
MAP_14	mm Hg	Mean arterial pressure	97	95	[n/a]	113	99	108	85	100	78	104	107	76	75	108	108	90	117	120	105	65	135	111	126	115	117	71	109	97	105	106	122	99	115	80	109	127	108	71	91	86
MAP_15	mm Hg	Mean arterial pressure	96	91	[n/a]	106	85	109	88	98	62	105	108	63	94	108	108	89	116	122	102	67	138	113	110	167	117	91	108	94	102	100	109	91	117	67	108	130	110	114	93	92
MAP_16	mm Hg	Mean arterial pressure	96	85	[n/a]	108	85	109	85	93	77	113	102	66	83	108	113	86	121	134	105	75	151	111	115	154	115	86	110	92	95	99	98	94	114	80	98	94	114	107	96	86
MAP_17	mm Hg	Mean arterial pressure	88	98	[n/a]	106	94	110	82	94	76	111	105	68	86	106	114	57	113	160	112	69	140	105	126	151	119	83	106	93	114	100	106	87	120	86	99	95	111	109	117	94
MAP_18	mm Hg	Mean arterial pressure	90	91	[n/a]	104	83	112	88	107	72	97	102	65	89	114	119	79	119	132	106	64	146	121	124	154	124	99	104	101	104	101	104	92	115	77	91	109	98	124	136	87
MAP_19	mm Hg	Mean arterial pressure	88	93	[n/a]	108	87	107	74	96	78	105	104	115	95	116	121	94	131	137	105	79	131	121	129	154	124	103	99	89	106	100	110	90	118	92	92	95	105	120	89	105
MAP_20	mm Hg	Mean arterial pressure	111	113	[n/a]	110	87	105	91	80	79	112	103	119	86	114	115	88	127	136	137	72	138	109	119	169	115	97	111	89	96	102	98	98	139	84	88	93	138	117	93	102
MAP_21	mm Hg	Mean arterial pressure	98	102	[n/a]	115	75	110	99	99	78	112	134	113	92	107	99	91	131	124	131	75	144	119	126	148	119	91	105	92	132	126	92	94	133	89	95	96	151	129	81	99
MAP_22	mm Hg	Mean arterial pressure	103	98	[n/a]	116	84	110	88	92	73	95	117	118	82	106	105	91	129	127	94	75	79	107	128	158	114	96	120	92	139	115	97	86	127	90	99	110	150	95	86	116
MAP_23	mm Hg	Mean arterial pressure	101	89	[n/a]	100	[n/a]	117	95	90	[n/a]	96	138	113	79	133	101	84	133	[n/a]	91	75	72	106	127	153	119	96	118	94	159	113	98	134	131	92	102	85	145	99	89	130
MAP_24	mm Hg	Mean arterial pressure	101	83	[n/a]	123	[n/a]	110	91	98	[n/a]	88	137	117	125	133	122	80	132	[n/a]	96	72	82	122	124	169	121	110	122	127	127	117	94	129	133	89	106	103	142	99	97	122
MAP_25	mm Hg	Mean arterial pressure	105	83	[n/a]	112	[n/a]	96	87	92	[n/a]	93	128	117	147	128	120	82	136	[n/a]	91	76	77	122	128	158	112	115	128	116	144	109	92	121	132	87	108	98	135	96	101	111
MAP_26	mm Hg	Mean arterial pressure	98	88	[n/a]	92	[n/a]	102	84	98	[n/a]	89	132	110	116	136	115	81	127	[n/a]	106	72	83	116	96	155	130	104	111	128	142	115	87	131	126	91	123	98	127	105	115	103
MAP_27	mm Hg	Mean arterial pressure	95	101	[n/a]	97	[n/a]	125	132	98	[n/a]	84	113	118	141	147	121	82	130	[n/a]	99	78	84	123	98	102	115	129	118	118	[n/a]	123	93	120	131	91	97	100	140	101	112	118
MAP_28	mm Hg	Mean arterial pressure	93	105	[n/a]	111	[n/a]	124	116	93	[n/a]	88	105	102	145	135	123	86	127	[n/a]	100	74	86	126	83	108	115	128	120	114	[n/a]	118	96	135	134	95	104	90	132	105	103	112
MAP_29	mm Hg	Mean arterial pressure	95	101	[n/a]	105	[n/a]	133	114	100	[n/a]	89	86	115	147	138	120	81	132	[n/a]	106	73	91	123	106	107	[n/a]	108	118	115	[n/a]	115	110	[n/a]	119	89	113	109	131	107	[n/a]	111
Pulse_1	bpm	Pulse	500	521	632	465	576	517	573	471	557	614	526	477	503	479	452	495	497	464	514	377	511	578	520	623	532	521	568	566	580	534	457	477	480	573	243	364	340	446	475	304
Pulse_2	bpm	Pulse	461	536	[n/a]	453	522	448	539	574	424	571	532	458	598	545	415	514	481	473	518	409	510	591	502	476	554	536	538	542	529	511	463	471	464	568	377	514	542	414	516	502
Pulse_3	bpm	Pulse	525	511	[n/a]	452	591	469	590	561	580	552	510	466	604	512	440	466	488	510	505	332	549	572	527	641	566	447	521	525	560	495	466	452	531	585	385	639	503	525	480	477
Pulse_4	bpm	Pulse	480	446	[n/a]	439	542	486	515	601	489	558	511	568	588	493	527	461	549	463	537	398	518	548	504	658	490	427	545	472	564	544	432	454	465	601	437	684	517	447	455	465
Pulse_5	bpm	Pulse	493	510	[n/a]	433	583	475	532	574	568	547	456	696	606	423	437	450	447	461	535	407	460	514	512	595	533	628	476	460	532	509	434	592	434	556	426	695	531	546	496	456
Pulse_6	bpm	Pulse	512	527	[n/a]	406	576	507	512	600	581	551	541	525	583	400	448	524	465	456	522	472	497	543	586	607	525	490	429	394	533	510	509	472	428	483	417	662	580	546	473	451
Pulse_7	bpm	Pulse	469	516	[n/a]	432	604	481	517	560	574	564	510	484	599	507	446	521	497	464	511	394	388	568	511	606	504	569	473	415	463	397	446	506	408	301	432	619	320	520	515	470
Pulse_8	bpm	Pulse	525	493	[n/a]	480	541	369	490	561	542	434	487	552	588	511	465	524	463	473	519	409	396	498	513	595	552	513	352	467	421	538	460	541	415	551	453	637	521	555	510	463
Pulse_9	bpm	Pulse	464	486	[n/a]	451	609	674	526	556	524	570	487	662	592	536	568	488	490	506	528	421	490	505	437	423	583	471	487	448	480	543	596	535	520	543	490	582	536	524	496	433
Pulse_10	bpm	Pulse	504	514	[n/a]	515	326	664	494	530	523	557	593	526	594	593	512	567	480	450	566	412	455	461	517	590	558	546	550	534	540	556	524	524	469	366	473	640	537	557	474	325
Pulse_11	bpm	Pulse	488	477	[n/a]	530	536	628	514	539	537	535	533	514	591	608	489	534	544	565	454	463	570	448	506	429	526	570	559	585	530	540	456	498	464	507	467	677	537	530	479	440
Pulse_12	bpm	Pulse	546	505	[n/a]	461	548	393	531	546	521	522	522	536	609	538	473	504	556	562	466	446	544	442	541	386	557	490	554	521	528	558	459	506	466	549	451	672	494	530	511	556
Pulse_13	bpm	Pulse	558	525	[n/a]	484	485	645	488	690	529	643	581	568	551	606	392	537	546	570	504	439	616	450	372	594	568	498	544	539	461	527	516	490	542	487	382	635	532	510	544	566
Pulse_14	bpm	Pulse	555	512	[n/a]	465	504	621	491	696	528	417	548	510	467	549	551	521	530	548	531	412	529	444	536	594	534	534	359	522	463	395	486	498	447	461	417	706	495	522	374	551
Pulse_15	bpm	Pulse	619	491	[n/a]	495	488	637	605	684	560	630	538	550	658	583	473	505	520	576	565	454	512	423	566	632	531	492	612	459	452	529	548	463	485	434	466	665	532	721	501	584
Pulse_16	bpm	Pulse	621	475	[n/a]	488	518	602	554	676	537	597	554	518	574	569	488	547	542	447	539	453	588	337	526	597	546	502	597	503	479	519	481	493	455	520	484	653	517	630	502	587
Pulse_17	bpm	Pulse	542	471	[n/a]	457	484	578	577	585	523	559	591	526	543	577	532	286	539	551	569	436	537	464	520	607	714	493	611	492	412	496	487	510	468	498	461	649	529	633	551	540
Pulse_18	bpm	Pulse	662	391	[n/a]	477	471	598	531	568	533	437	571	595	491	632	453	527	483	562	472	471	536	398	547	621	566	484	367	478	482	511	472	491	480	512	384	671	572	606	522	547
Pulse_19	bpm	Pulse	628	484	[n/a]	449	446	591	600	554	463	546	551	650	632	650	459	538	647	522	459	489	526	470	586	596	544	489	564	496	531	528	454	492	499	447	454	488	522	625	566	545
Pulse_20	bpm	Pulse	615	473	[n/a]	551	373	564	586	583	511	560	564	614	601	595	464	280	643	588	553	466	515	483	611	574	566	471	556	478	488	491	616	458	586	435	477	674	570	635	559	530
Pulse_21	bpm	Pulse	549	479	[n/a]	624	380	494	561	504	505	522	701	661	502	630	528	533	628	576	575	485	515	460	536	556	474	497	502	499	465	605	640	512	526	454	453	562	564	625	522	535
Pulse_22	bpm	Pulse	448	474	[n/a]	649	497	564	562	560	512	522	689	637	506	613	478	552	533	525	461	492	549	434	499	566	543	482	594	483	446	619	636	596	558	441	414	663	526	551	362	636
Pulse_23	bpm	Pulse	506	473	[n/a]	569	[n/a]	526	578	546	[n/a]	392	697	647	346	585	485	522	563	[n/a]	452	496	552	428	549	564	545	504	653	482	452	602	564	494	476	413	441	653	552	549	510	612
Pulse_24	bpm	Pulse	419	470	[n/a]	614	[n/a]	525	494	492	[n/a]	541	698	629	571	570	425	556	606	[n/a]	424	489	556	539	505	567	514	398	629	561	405	619	520	488	512	430	432	671	431	556	500	606
Pulse_25	bpm	Pulse	567	525	[n/a]	581	[n/a]	622	521	520	[n/a]	509	679	685	572	540	417	543	644	[n/a]	501	491	551	532	532	554	571	542	629	568	467	594	554	463	482	384	429	668	562	547	486	634
Pulse_26	bpm	Pulse	494	505	[n/a]	549	[n/a]	625	534	531	[n/a]	480	687	651	592	558	418	490	618	[n/a]	503	485	539	390	661	563	541	511	699	560	590	597	613	461	481	532	456	662	428	558	467	606
Pulse_27	bpm	Pulse	544	496	[n/a]	573	[n/a]	682	668	525	[n/a]	500	591	662	535	565	432	512	596	[n/a]	469	484	521	454	562	522	561	562	621	547	[n/a]	618	593	466	534	435	538	684	533	566	431	641
Pulse_28	bpm	Pulse	554	447	[n/a]	548	[n/a]	653	628	549	[n/a]	517	553	614	506	593	445	500	632	[n/a]	463	440	549	482	572	517	560	524	618	556	[n/a]	597	564	464	488	418	466	691	564	468	470	610
Pulse_29	bpm	Pulse	611	500	[n/a]	542	[n/a]	619	636	536	[n/a]	497	610	591	555	610	299	563	586	[n/a]	466	471	533	562	613	525	[n/a]	633	651	559	[n/a]	574	633	[n/a]	513	413	421	355	554	558	[n/a]	604
group			control	control	control	mutant	mutant	control	mutant	control	mutant	mutant	control	mutant	control	control	mutant	mutant	control	mutant	control	mutant	mutant	control	control	control	control	control	control	mutant	mutant	mutant	mutant	mutant	control	mutant	control	mutant	mutant	control	mutant	control
Results blood pressure measurements
Supplement 1, Table 29

## Sheet: Echocardiography
mouse id	sex	strain	line	group	birth	age	LVIDd	LVIDs	Heart_rate_Echo	FS	LVvol_d	LVvol_s	EF
						days	mm	mm	bpm	percent	ml	ml	percent
							Left ventricular internal dimension in diastole	Left ventricular internal dimension in systole	Heart rate_x000D_	Fractional shortening	Left ventricular volume in diastole_x000D_ _x000D_ _x000D_	Left ventricular volume in systole_x000D_ _x000D_ _x000D_	Ejection fraction_x000D_ _x000D_ _x000D_ _x000D_
30094535	f	C3HeB/FeJ	MVD013	control	13.07.2008	158	4.11	3.11	427	24.3	74.56	38.26	48.7
30094692	f	C3HeB/FeJ	MVD013	control	16.07.2008	155	3.86	2.92	490	24.3	64.45	32.86	49
30094691	f	C3HeB/FeJ	MVD013	control	16.07.2008	155	3.58	2.16	493	39.6	53.71	15.66	71
30094631	f	C3HeB/FeJ	MVD013	control	15.07.2008	156	3.82	2.71	483	29	62.62	27.24	56.5
30094633	f	C3HeB/FeJ	MVD013	control	15.07.2008	156	3.63	2.4	410	33.9	55.53	20.13	63.7
30094636	f	C3HeB/FeJ	MVD013	control	15.07.2008	156	3.97	2.86	411	28.1	68.93	31.31	54.7
30094687	f	C3HeB/FeJ	MVD013	control	16.07.2008	155	3.67	2.39	456	34.9	57.14	20.07	65
30094690	f	C3HeB/FeJ	MVD013	mutant	16.07.2008	155	3.65	2.37	466	35	56.37	19.66	65.1
30094694	f	C3HeB/FeJ	MVD013	mutant	16.07.2008	155	3.6	2.42	462	32.7	54.48	20.72	62
30094519	f	C3HeB/FeJ	MVD013	mutant	12.07.2008	159	3.98	2.81	369	29.4	69.2	30	56.8
30094989	f	C3HeB/FeJ	MVD013	mutant	18.07.2008	153	3.97	2.79	475	29.7	68.88	29.47	57.3
30094544	f	C3HeB/FeJ	MVD013	mutant	13.07.2008	158	3.56	2.4	486	32.5	52.95	20.23	61.8
30094698	f	C3HeB/FeJ	MVD013	mutant	16.07.2008	155	3.55	2.49	505	29.8	52.58	22.2	57.8
30094533	f	C3HeB/FeJ	MVD013	mutant	13.07.2008	158	3.99	2.93	500	26.7	69.66	32.91	52.8
30094517	f	C3HeB/FeJ	MVD013	mutant	12.07.2008	159	3.85	2.64	454	31.5	63.95	25.56	60
30094530	m	C3HeB/FeJ	MVD013	control	13.07.2008	157	4.11	2.97	510	27.6	74.55	34.23	54.1
30094529	m	C3HeB/FeJ	MVD013	control	13.07.2008	157	4.27	3.26	555	23.7	81.86	42.82	47.7
30094566	m	C3HeB/FeJ	MVD013	control	13.07.2008	157	3.99	2.72	446	31.8	69.57	27.52	60.4
30094516	m	C3HeB/FeJ	MVD013	control	12.07.2008	158	4.33	3.59	431	17	84.51	54.27	35.8
30094591	m	C3HeB/FeJ	MVD013	control	16.07.2008	154	4.47	3.46	500	22.6	90.89	49.51	45.6
30094632	m	C3HeB/FeJ	MVD013	control	15.07.2008	155	4.15	3.13	435	24.6	76.47	38.85	49.2
30094515	m	C3HeB/FeJ	MVD013	control	12.07.2008	158	4.11	3.12	478	24	74.55	38.6	48.2
30094512	m	C3HeB/FeJ	MVD013	control	12.07.2008	158	3.79	2.55	524	32.7	61.53	23.4	61.9
30094567	m	C3HeB/FeJ	MVD013	control	13.07.2008	157	4.13	2.67	452	35.3	75.41	26.33	65.1
30094514	m	C3HeB/FeJ	MVD013	control	12.07.2008	158	4.45	3.45	495	22.5	89.87	49	45.4
30094629	m	C3HeB/FeJ	MVD013	mutant	15.07.2008	155	3.9	2.47	411	36.8	66.01	21.61	67.3
30094545	m	C3HeB/FeJ	MVD013	mutant	13.07.2008	157	3.45	2.22	523	35.6	49.06	16.62	66.1
30094628	m	C3HeB/FeJ	MVD013	mutant	15.07.2008	155	4.05	2.93	439	27.7	72.36	33.04	54.2
30094568	m	C3HeB/FeJ	MVD013	mutant	13.07.2008	157	4.16	3.05	399	26.7	76.61	36.38	52.5
30094513	m	C3HeB/FeJ	MVD013	mutant	12.07.2008	158	3.95	3.01	419	23.8	67.84	35.23	48.1
30094538	m	C3HeB/FeJ	MVD013	mutant	13.07.2008	157	4.14	3.06	427	26.1	76.07	36.85	51.6
30094520	m	C3HeB/FeJ	MVD013	mutant	12.07.2008	158	4.27	3.24	434	24	81.71	42.32	48.2
Results evaluation Echocardiography
Supplement 1, Table 30

[truncated: 2 more sheets: Lung function, Primary phenotyping pipelines]
